# Supplementary material for: Play, Learn, and Teach Outdoors—Network (PLaTO-Net): terminology, taxonomy, and ontology
Source: Int J Behav Nutr Phys Act. 2022 Jun 15;19:66. doi: 10.1186/s12966-022-01294-0 (PMC9199154; doi:10.1186/s12966-022-01294-0)
Supplement: Supplementary file 4 — Additional file 4. [file 12966_2022_1294_MOESM4_ESM.csv]

Title	Authors	Abstract	Published Year	Journal	Volume	Issue	Pages
Play Deprivation: A Factor in Juvenile Violence.	Frost, Joe; Jacobs, Paul J	Notes that the increasing number of violent crimes committed by children is a result of play deprivation. Discusses different forms of play and distinguishes between controlled and free play. Examines factors such as inadequate outdoor spaces, organized sports, and hi-tech entertainment which interfere with spontaneous play. Discusses the concept of adventure playgrounds. (BAC)	1995	Dimensions of Early Childhood	23	3	14-20
Child's Play.	Brett, Arlene; And Others	Outlines basic considerations about playground safety and accessibility. Proposes playgrounds to be constructed for children in inner-city neighborhoods that would be carefully supervised, be easily accessible to the community, and provide children with a range of activities and experiences. (MLF)	1993	American School Board Journal	180	12	22-25
When a Carton Becomes a Car: Encouraging Imaginative Play Outdoors.	Butler, Margie; And Others	Highlights the importance of outdoor play as a space for active learning, discovery, and development of motor skills. Provides suggestions for creating an outdoor curriculum, including how to get started, important materials, and activity ideas. Encourages teachers and caregivers to devote plenty of time and energy to outdoor learning. (SD)	1997	Texas Child Care	21	1	22-27
The Use of Outdoor Education To Aid the Social Development of Pupils with Special Educational Needs.	Chapman, Lawrence	Thirty pupils aged 13-15 from East Anglia (England) with special educational needs (moderate learning difficulties) participated in a 5-day residential outdoor education course. Student interviews before and after the course indicate that all students increased in self-esteem; they made more friends, developed greater trust in others, were happier, and felt they were a success. (TD)	2000	Horizons		7	32-37
Playgrounds with Maximum Safety and Minimal Risk.	Christoph, Nancy J	Explores ways of designing playgrounds that afford maximum safety with minimal risk of injury to children, as well as how to conduct a safety audit and the types of playground equipment not recommended for 2- to 5-year olds. Details ways of designing a playground that enhances creative-play experiences. Provides resource information for safety guidelines. (GR)	1999	School Planning and Management	38	2
Preschool Children's Use and Perceptions of Outdoor Play Areas.	Cullen, Joy	Forty preschool children were observed in outdoor play areas and interviewed about their perceptions of the observed play. The children's teachers were also interviewed. It was found that a significant negative correlation existed between physical play and creative play and that the majority of children perceived that outdoor play was independent and did not require assistance from the teacher. (…	1993	Early Child Development and Care	89		45-56
The Changing Nature of Children's Environmental Experience: The Shrinking Realm of Outdoor Play.	Freeman, Claire	Suggests that contrary to popular perception, children are becoming increasingly alienated from the natural environment, especially for play. A study done in Leeds, United Kingdom investigates how the outdoor play of today's children differs from that of their parents' generation. Findings include issues for planners and landscape architects concerning the need for greenspace and traffic control …	1995	International Journal of Environmental Education and Information	14	3	259-80
Providing a Safe and Educational Outdoor Environment. Teaching Tips for Learning Centers.	Herlein, Woodie Sue	Notes the importance of outdoor play to the early childhood curriculum. Explores the purpose and nature of playgrounds, and presents a staff development model based on playground contents, safety, and functions. Also notes some playground problems teachers can avoid with close observation. (HTH)	1995	NHSA Journal	14	1	41-45
The Wilderness Experience Is Beneficial to School Children.	Spence, Jennifer; Priest, Simon	Outlines intrapersonal, interpersonal, and environmental benefits of the small-group wilderness experience. Discusses barriers to providing school children with wilderness and outdoor adventure experiences: concerns about possible litigation, lack of professional outdoor leadership, perceptions of the experience as a vacation from the classroom, and fears of overusing the wilderness. (SV)	1992	Pathways to Outdoor Communication	2	2	12-Oct
What about the Young Child?	Yerkes, Rita	Examines role of play and experiential learning in early childhood education. Summarizes educational experiments and research projects on outdoor experiential play for enhancing adventuresomeness, self challenge, cognitive development, and socialization of young children. Suggests need for traditional and experiential educators to develop experiential programs for young children. (TES)	1988	Journal of Experiential Education	11	2	21-25
Early Beginnings in Outdoor Education: Historical Perspective.	Carlson, Julie A	Outdoor education has roots in the Nature Study Movement of the late 1800s; organized camping, which was started by groups such as the Young Men's and Women's Christian Association and the Boy and Girl Scouts; progressive education; and environmental education. Several doctoral dissertations in 1930 mark the beginning of outdoor education as a learning method. (Contains 18 references.) (TD)	2000	Taproot	12	2	06-Mar
The Children Speak	Jacobs, Erin	Public spaces that promote play and discovery are popping up everywhere from metropolitan cities to rural and suburban settings. Playgrounds such as David Rockwell's Imagination Playground in New York City and the Memorial Park Playground in Wilsonville, Oregon, present a stark contrast to the steel and plastic structures found at fast-food restaurants and many public parks today. Successful play…	2008	SchoolArts: The Art Education Magazine for Teachers	108	2	36-37
Recontextualizing the Role of the Facilitator in Group Interaction in the Outdoor Classroom	Stan, Ina	The traditional role of the facilitator in outdoor education is frequently seen as outside the group of participants, either in a position of power over the participants or detached and passive. Following an ethnographic study at a residential outdoor centre, an in-depth analysis of the facilitation process was carried out, which revealed that the facilitator is always part of the group, and that…	2009	Journal of Adventure Education and Outdoor Learning	9	1	23-43
Wilderness Therapy within an Adolescent Sexual Offender Treatment Programme: A Qualitative Study	Somervell, Julia; Lambie, Ian	Wilderness therapy is a core component of the adolescent sexual offender treatment programme offered by the SAFE Network Inc. However, little is known about how wilderness therapy contributes to the overall outcomes of adolescents completing the programme. This paper presents an exploratory investigation of the function and process of wilderness therapy within SAFE's treatment programme. Thematic…	2009	Journal of Sexual Aggression	15	2	161-177
Outdoor play in children: associations with objectively-measured physical activity, sedentary behavior and weight status.	Stone, Michelle R; Faulkner, Guy E J	OBJECTIVES: To determine the amount of time children play outdoors and examine associations with weekday, weekend and after-school physical activity (PA), sedentary behavior (SB), and weight-status (normal-weight, overweight/obese)., METHODS: Data were extracted from Project BEAT (Toronto, 2010-2011; www.beat.utoronto.ca). Children's (n=856; mean age=11+/-0.6years) PA and SB were measured using a…	2014	Preventive medicine	65	pm4, 0322116	122-7
Students' Perception of Relationship Skills during an Adventure-Based Learning Unit within Physical Education	Stuhr, Paul T; Sutherland, Sue; Ressler, James; Ortiz-Stuhr, Esther M	Adventure-based learning (ABL) is a sequenced curriculum using structured physical and team building activities that create the space for participants to work on group communication, cooperation, trust, and problem solving. Reflection (i.e., debriefing) is an essential aspect of the ABL curriculum (Cosgriff, 2000). A debrief in ABL is the reflective component that provides opportunity for student…	2015	Australian Journal of Outdoor Education	18	1	27-38
Frequency of parent-supervised outdoor play of US preschool-aged children.	Tandon, Pooja S; Zhou, Chuan; Christakis, Dimitri A	OBJECTIVE: To characterize preschoolers' daily parent-supervised outdoor play frequency and associated factors., DESIGN: Cross-sectional using data from the Early Childhood Longitudinal Study-Birth Cohort., SETTING: Nationally representative US sample., PARTICIPANTS: Preschool-aged children., MAIN OUTCOME MEASURE: Parent-reported outdoor play frequency., RESULTS: The sample size of 8950 represent…	2012	Archives of pediatrics & adolescent medicine	166	8	707-12
Reactions to Implementing Adventure-Based Learning in Physical Education	Sutherland, Sue; Stuhr, Paul T	The purpose of this qualitative study was to explore the reactions of 13 pre-service teachers (PTs) implementing an adventure-based learning (ABL) unit through the lens of occupational socialization. Data were collected through interviews, critical reflections and reflection of videotaped ABL lesson. Analysis of the data resulted in two themes: (1) This is harder than I remember and (2) Student r…	2014	Sport, Education and Society	19	4	489-506
Reflective Practice as a Means for Preparing to Teach Outdoors in an Ecological Garden	Tal, Tali; Morag, Orly	Although teachers are engaged in many field-trips, they seldom have the pedagogical knowledge and experience to enact them. This article presents an effort to support reflective practice of teachers in the outdoors. The teaching experience of five pre- and in-service teachers included preparation for teaching in the outdoors, designing learning materials, teaching elementary and junior-high schoo…	2009	Journal of Science Teacher Education	20	3	245-262
Everybody needs a break! Responses to a playgarden survey.	Turner, Joan; Fralic, Jessica; Newman-Bennett, Krista; Skinner, Linda	The role of outdoor activity in health and development warrants attention as an important feature of quality health care environments. This study of visitor perceptions of a playgarden located in a pediatric and women's health care facility resulted in 52 completed surveys from hospital staff and parents. Most respondents indicated high levels of agreement to questions related to their general ex…	2009	Pediatric nursing	35	1	27-34
Forest Schools and Environmental Attitudes: A Case Study of Children Aged 8-11 Years	Turtle, Christina; Convery, Ian; Convery, Katie	There is growing evidence that children in the UK are suffering from a lack of engagement with nature and the outdoor environment. This paper investigates the attitudes of children towards the natural environment and focuses on Forest School programmes as a mechanism to promote a "pro-environmental" attitude. The study identified that there was a statistically significant difference in environmen…	2015	Cogent Education	2	1
Childhood Play and Environmental Interests: Panacea or Snake Oil?	Vadala, Carin E; Bixler, Robert D; James, J Joy	Both wildland recreationists and conservationists report that wildland childhood play is an important socialization experience. However, researchers know little about the details of play experiences during the formative childhood years. In this article, the authors describe the content and physical and social components of childhood play as recalled by 51 young adults involved in serious leisure …	2007	Journal of Environmental Education	39	1	18-Mar
Physical activity and sedentary time during childcare outdoor play sessions: A systematic review and meta-analysis.	Truelove, Stephanie; Bruijns, Brianne A; Vanderloo, Leigh M; O'Brien, Kathleen T; Johnson, Andrew M; Tucker, Patricia	Outdoor playtime has been highly correlated with moderate-to vigorous-intensity physical activity (MVPA), while also being associated with decreased sedentary time. This systematic review and meta-analysis sought to examine the physical activity levels and sedentary time of young children (2-5years) during outdoor play periods at centre-based childcare. Eight online databases were searched for pe…	2018	Preventive medicine	108	pm4, 0322116	74-85
Calm Active and Focused: Children's Responses to an Organic Outdoor Learning Environment	Nedovic, Sonya; Morrissey, Anne-Marie	This study reports on children's observed responses to natural features introduced in the redevelopment of a childcare centre garden. Using an action research approach, the redevelopment was based on the preferences of the director, staff and 18 three- to four-year-olds, as expressed through interviews, conversations, photographs and drawings. Adults and children overwhelmingly preferred natural …	2013	Learning Environments Research	16	2	281-295
Building Strengths through Adventure Education	Loughmiller, Grover C	Campbell Loughmiller (1906-1993) is widely recognized as a leader in therapeutic work with troubled youngsters in outdoor settings. Rejecting punitive or institutional models of intervention, Loughmiller set out to demonstrate that every young person has strengths, desires to make positive changes, can grow in responsibility, and contribute to others. An intense, democratic small group process ta…	2007	Reclaiming Children and Youth: The Journal of Strength-based Interventions	16	1	10-Sep
Building a Sustainable Future: Ecological Design in Schools	Trudeau, Miho	It is no surprise that many environmental education programs include outdoor experiences as a foundational part of their curriculum; after all, who better to teach ecological lessons than nature itself? In contrast, there are inherent challenges to teaching environmental education while restricted inside a classroom. The average student currently spends two-thirds of the year in classroom environ…	2011	Pathways: The Ontario Journal of Outdoor Education	23	4	14-16
Bringing Nature to Schools to Promote Children's Physical Activity.	Sharma-Brymer, Vinathe; Bland, Derek	Physical activity (PA) is essential for human health and wellbeing across all age, socioeconomic, and ethnic groups. Engagement with the natural world is a new defining criterion for enhancing the benefits of PA, particularly for children and young people. Interacting with nature benefits children's social and emotional wellbeing, develops resilience, and reduces the risk of obesity and type 2 di…	2016	Sports medicine (Auckland, N.Z.)	46	7	955-62
Bi-directional association between sleep and outdoor active play among 10-13 year olds.	Lin, Yingyi; Borghese, Michael M; Janssen, Ian	BACKGROUND: The purpose of this study was to investigate whether there is a bi-directional relationship between sleep characteristics (time in bed, sleep duration, sleep chronology, and sleep efficiency) and time spent participating in outdoor active play among children., METHODS: Participants consisted of 433 children aged 10-13 years from Kingston, ON, Canada. Time in bed, sleep duration, sleep…	2018	BMC public health	18	1	224
"We're a Little Bit Lost Aren't We?": Outdoor Exploration, Real and Fantastical Lands, and the Educational Possibilities of Disorientation	Wilenski, Deb	This article advocates an approach to outdoor exploration that begins by welcoming the unknown and quite possibly disorientating aspects of wild places. It proposes that one of the major ways in which young children make lasting connections with landscape is through imagination and the power of invention, and argues for the rights of children to experience two fundamental freedoms in the wild out…	2014	FORUM: for promoting 3-19 comprehensive education	56	1	9-, 18
The Impact of an Outdoor Adventure Program on Positive Adolescent Development: A Controlled Crossover Trial	Williams, Ian R; Rose, Lauren M; Raniti, Monika B; Waloszek, Joanna; Dudgeon, Paul; Olsson, Craig A; Patton, George C; Allen, Nicholas B	This paper describes a quasi-experimental crossover trial of an outdoor adventure program for Year 9 school students in Australia. Previous studies have reported a range of positive outcomes of outdoor camps and adventure programs, but cautious interpretation of some claims may be warranted due to limitations in research methods. This study examines a purpose-designed, seven-day outdoor adventure…	2018	Journal of Outdoor and Environmental Education	21	2	207-236
The Desire to Learn as a Kind of Love: Gardening, Cooking, and Passion in Outdoor Education	Wistoft, Karen	"Gardens for Bellies" ["Haver til Maver"] is an organic school gardens project at Krogerup farm in Northern Sealand, Denmark, which provides children with first-hand experiences in a natural, outdoor environment. The general intention of the project is to expand children's competences and their knowledge of nature, farming and food preparation. This article draws on a new evaluation of "Gardens f…	2013	Journal of Adventure Education and Outdoor Learning	13	2	125-141
The Effect of Outdoor Learning Activities on the Development of Preschool Children	Yildirim, Gunseli; Ozyilmaz Akamca, Guzin	Learning ought to be supported by both in class activities and outdoor activities contributing to structuring knowledge. Outdoor activities allow children to actively participate and to learn by doing. Learning requires a lot of work and activities. These activities, which provide primary experiences, help children to change theoretical knowledge into practice, record it in the long-term memory, …	2017	South African Journal of Education	37	2
Nature Connectedness and Landscape Preferences of Turkish Preservice Preschool Teachers	Yilmaz, Simge; Olgan, Refika; Yilmaztekin, Elif Ozturk	The current paper had two aims, first to investigate Turkish pre-service preschool teachers' perceptions of different kinds of landscapes that can be used to achieve their educational goals, their ideas about the characteristics of these settings, and the contribution to children's education, the resource needs, motivations, and barriers they associated with these settings, and second to explore …	2016	International Journal of Environmental and Science Education	11	15	8120-8142
Young Children&apos;s Preferences: What Stimulates Children&apos;s Cognitive Play in Outdoor Preschools?	Zamani, Zahra	A number of studies have identified childcare environments as significant resources for children's development, learning through play, and contact with nature. However, there is a lack of knowledge about how, from a child's perspective, specific outdoor physical environments in preschools stimulate children's cognitive play. Emphasizing on the value of listening to children, this study reports th…	2017	Journal of Early Childhood Research	15	3	256-274
"The Woods Is a More Free Space for Children to Be Creative; Their Imagination Kind of Sparks out There": Exploring Young Children's Cognitive Play Opportunities in Natural, Manufactured and Mixed Outdoor Preschool Zones	Zamani, Zahra	Outdoor preschools are critical for children's play and development. Integrating observational and interview methods, this study examined four-to-five-year-old children's cognitive play experiences in an outdoor preschool with natural, mixed and manufactured zones. The observational results indicated that the natural and mixed zones offered a diverse spectrum of cognitive play, were supportive of…	2016	Journal of Adventure Education and Outdoor Learning	16	2	172-189
Family Learning Outdoors: Guided Participation on a Nature Walk	Zimmerman, Heather Toomey; McClain, Lucy R	This informal learning research project examined how guided participation processes support the use of cultural tools (such as scientific equipment) during a nature walk at one nature center. This paper analyzed family interactions outdoors using microethnographic methods. An informal learning framework based on guided participation and cultural tools allowed for an in-depth investigation of soci…	2016	Journal of Research in Science Teaching	53	6	919-942
Intergenerational Learning at a Nature Center: Families Using Prior Experiences and Participation Frameworks to Understand Raptors	Zimmerman, Heather Toomey; McClain, Lucy Richardson	Using a sociocultural framework to approach intergenerational learning, this inquiry examines learning processes used by families during visits to one nature center. Data were collected from videotaped observations of families participating in an environmental education program and a follow-up task to draw the habitat of raptors. Based on a thematic analysis, researchers developed two themes abou…	2014	Environmental Education Research	20	2	177-201
Understanding How Families Use Magnifiers during Nature Center Walks	Zimmerman, Heather Toomey; McClain, Lucy Richardson; Crowl, Michele	This analysis uses a sociocultural learning theory and parent-child interaction framework to understand families&apos; interactions with one type of scientific tool, the magnifier, during nature walks offered by a nature center. Families were video recorded to observe how they organized their activities where they used magnifiers to explore in the outdoors. Findings include that families used mag…	2013	Research in Science Education	43	5	1917-1938
Science Learning in the Outdoors to Support Primary-Secondary Transition	Kerr, Karen	This article builds on and contributes to work in the area of science learning in the outdoors and addressing transition issues for pupils as they move from primary to secondary school. Previous studies have examined issues in the transition phase between primary and secondary school, but evidence is limited for the use of learning science outdoors as a delivery model to address transition issues…	2016	School Science Review	98	362	27-32
Being Confined within? Constructions of the Good Childhood and Outdoor Play in Early Childhood Education and Care Settings in Ireland	Kernan, Margaret; Devine, Dympna	This study is based on a study of the experience of the outdoors in early childhood education and care settings in Ireland. Central to the analyses are the inter-linkages drawn between constructions of a "good" childhood, and children's "need" for outdoor play, as well as the contradictions which arise around competing discourses of safety and protection versus play and autonomy in the structurin…	2010	Children & Society	24	5	371-385
Supporting Outdoor Play for Young Children: The Zone Model of Playground Supervision	Kern, Petra; Wakeford, Linn	Staff at the Frank Porter Graham (FPG) Child Care Program developed the zone model of playground supervision (ZoMPS) to ensure a safe environment for outdoor play and enhance playground time for all children. In addition to the social and free-play elements of outdoor play, they wanted to provide activities that support learning and development. The authors describe the division of the playground…	2007	Young Children	62	5	18-Dec
The Power of Outdoor Play and Play in Natural Environments	Kemple, Kristen M; Oh, JiHyun; Kenney, Elizabeth; Smith-Bonahue, Tina	Young children's outdoor play serves important and diverse purposes, including physical exercise and opportunities for growth in all developmental areas. Unfortunately, the amount of time that children spend engaged in unstructured, child-directed outdoor play has diminished significantly in the past generation. In this article, the authors describe some of the reasons for this decline and outlin…	2016	Childhood Education	92	6	446-454
The Recess Renaissance	Keeler, Rusty	The author tells of his work around the country and world on transforming how schools do recess, free play, and outside time by transforming their outdoor spaces to match. Instead of a playground of fixed structures like traditional school grounds, newer spaces are filled with loose materials that children can use to build forts, dens, and tree houses, complete with running water, sand play areas…	2015	Phi Delta Kappan	96	8	14-21
Scottish Kindergarten, Part 1	Keeler, Rusty	What's the best way of connecting children with nature? Let them go outside, of course! Let them dig in dirt and splash in puddles. If children have access to an outdoor space and the proper clothing, there is no better place to discover the wonders and fun of nature than in one's own backyard. Every herb garden, shade tree, and sand pit gives children an up-close and personal connection to the b…	2011	Exchange: The Early Childhood Leaders' Magazine Since 1978		202	65-67
Greening the Curriculum	Kaye, Cathryn Berger	The green concept has tremendous value in schools, especially when it reflects the central purpose and mission of schools: educating young people to participate and civically engage in society. School communities that keep greening the school on the periphery of their awareness will reap advantages, but those that align this idea with the curriculum will engage and empower students as proponents …	2012	Education Digest: Essential Readings Condensed for Quick Review	78	2	15-Oct
Links between Preschool Children's Social Skills and Observed Pretend Play in Outdoor Childcare Environments	Li, Jiayao; Hestenes, Linda L; Wang, Yudan C	As one of the most advanced play forms in childhood, pretend play often demonstrates positive associations with children's development. However, results from research that examines the association between social skills and pretend play are mixed, especially when the complexity of pretend play is taken into account. Moreover, few studies on pretend play are conducted in outdoor environments; a set…	2016	Early Childhood Education Journal	44	1	61-68
Outdoor time, physical activity, sedentary time, and health indicators at ages 7 to 14: 2012/2013 Canadian Health Measures Survey.	Larouche, Richard; Garriguet, Didier; Gunnell, Katie E; Goldfield, Gary S; Tremblay, Mark S	BACKGROUND: International data show that the majority of children and youth are not sufficiently active. According to recent research, children who spend more time outdoors accumulate more daily moderate-to-vigorous physical activity and engage in less sedentary behaviour. However, the generalizability of these findings is uncertain, and few studies investigated whether outdoor time is associated…	2016	Health reports	27	9	13-Mar
Relationships Between Outdoor Time, Physical Activity, Sedentary Time, and Body Mass Index in Children: A 12-Country Study.	Larouche, Richard; Mire, Emily F; Belanger, Kevin; Barreira, Tiago V; Chaput, Jean-Philippe; Fogelholm, Mikael; Hu, Gang; Lambert, Estelle V; Maher, Carol; Maia, Jose; Olds, Tim; Onywera, Vincent; Sarmiento, Olga L; Standage, Martyn; Tudor-Locke, Catrine; Katzmarzyk, Peter T; Tremblay, Mark S; ISCOLE Research Group	PURPOSE: This study investigated the relationship between outdoor time and physical activity (PA), sedentary time (SED), and body mass index z scores among children from 12 lower-middle-income, upper-middle-income, and high-income countries., METHODS: In total, 6478 children (54.4% girls) aged 9-11 years participated. Outdoor time was self-reported, PA and SED were assessed with ActiGraph GT3X+ a…	2019	Pediatric exercise science	31	1	118-129
Children&apos;s Social Play and Affordance Availability in Preschool Outdoor Environments	Larrea, Inaki; Muela, Alexander; Miranda, Nekane; Barandiaran, Alexander	The aim of this study was to examine whether the availability of affordances in preschool outdoor environments influences children's social play. Participants were 173 children aged between 3 and 6 years (M = 3.95, SD = 0.82) who were attending a total of 18 early childhood education centers in the Basque Country (Spain). The results indicate that low availability of affordances in the preschool …	2019	European Early Childhood Education Research Journal	27	2	185-194
Predictors of Inactivity among Youth in Six Traditional Recreational "Friluftsliv" Activities	Lagestad, Pal; Bjolstad, Tina; Saether, Eivind	Traditional Norwegian "friluftsliv" activities are closely related to traditional outdoor recreational activities existing worldwide. These activities are unique in that they tend to reach adolescents whom organized sports do not. Therefore, the Norwegian government has focused on traditional friluftsliv activities in its public health efforts. However, there is a paucity of knowledge in the exta…	2019	Journal of Outdoor Recreation, Education, and Leadership	11	1	21-36
Playing with Nature: Supporting Preschoolers' Creativity in Natural Outdoor Classrooms	Kiewra, Christine; Veselack, Ellen	Conducted at two separate natural outdoor classrooms with preschool-aged children from three to five years old, this qualitative research study investigated how outdoor environments supported children's creativity and imagination. Although many studies have explored the development of creative arts in the young children, few have focused on creativity with regard to problem solving, ingenuity, an…	2016	International Journal of Early Childhood Environmental Education	4	1	70-95
Outdoor Adventure Education in a Formal Education Curriculum in Finland: Action Research Application	Karppinen, Seppo J A	Adventure in school culture may seem quite a contradiction. In this paper I will present arguments on the idea that outdoor adventure learning contributes to formal education and is compatible with school practice and goals. This paper is based on research conducted for my thesis. The doctoral degree was completed at Oulu University, Finland, in 2005. The study aims to develop and to enhance outd…	2012	Journal of Adventure Education and Outdoor Learning	12	1	41-62
Learning from the experts: exploring playground experience and activities using a write and draw technique.	Knowles, Zoe Rebecca; Parnell, Daniel; Stratton, Gareth; Ridgers, Nicola Diane	BACKGROUND: Qualitative research into the effect of school recess on children's physical activity is currently limited. This study used a write and draw technique to explore children's perceptions of physical activity opportunities during recess., METHODS: 299 children age 7-11 years from 3 primary schools were enlisted. Children were grouped into Years 3 & 4 and Years 5 & 6 and completed a write…	2013	Journal of physical activity & health	10	3	406-15
Relationships of video assessments of touching and mouthing behaviors during outdoor play in urban residential yards to parental perceptions of child behaviors and blood lead levels.	Ko, Stephen; Schaefer, Peter D; Vicario, Cristina M; Binns, Helen J; Safer Yards Project	Childrens' touching and mouthing behaviors during outdoor play in urban residential yards were measured using video observations. Descriptions were made of childrens' outdoor residential play environments. Behaviors assessed were used to examine (1) validity of parental responses to questions on childrens' oral behaviors and outdoor play and (2) relationships of mouthing behaviors to blood lead l…	2007	Journal of exposure science & environmental epidemiology	17	1	47-57
Free-Choice Environmental Education: Understanding Where Children Learn Outside of School	Kola-Olusanya, Anthony	Free-choice learning and, derivatively, free-choice environmental learning emerges as a powerful vehicle for supporting diversity in learning styles (Falk and Dierking, 2002). In this article, I argue that free-choice environmental learning holds great potential for enabling us to understand what is at stake in environmental learning and thus help us build a sustainable future. I examine the diff…	2005	Environmental Education Research	11	3	297-307
Creative and Playful Learning: Learning through Game Co-Creation and Games in a Playful Learning Environment	Kangas, Marjaana	This paper reports on a pilot study in which children aged 7-12 (N = 68) had an opportunity to study in a novel formal and informal learning setting. The learning activities were extended from the classroom to the playful learning environment (PLE), an innovative playground enriched by technological tools. Curriculum-based learning was intertwined with game co-creation, play, and computer games i…	2010	Thinking Skills and Creativity	5	1	15-Jan
Questions	Kuntz, Haley	A canoe trip guide for young people gets used to the never-ending flow of questions. Kids are constantly inquiring about how many kilometres have been traveled that day, how many kilometres to go that day, what is for dinner, and when the next set of moving water is coming up. With kids, the questions are endless. Questions often are used as a teaching opportunity, or as an introduction to a conv…	2007	Pathways: The Ontario Journal of Outdoor Education	19	4	23-24
Outdoor play: A survey of parent's perceptions of their child's safety.	Kalish, Meredith; Banco, Leonard; Burke, Georgine; Lapidus, Garry	BACKGROUND: Anecdotal reports suggest that parents may be restricting outdoor play in response to a perceived lack of safety and fear of violence and crime in urban environments. The study objective was to determine whether parents who perceived their neighborhood as unsafe would be most likely to restrict their child's outdoor play and report the greatest worries related to neighborhood characte…	2010	The Journal of trauma	69	4 Suppl	S218-22
Outdoors Environmental Education for the Service of Peace: Lessons from a 2-Year Youth Program for Reconciliation in Cyprus	Kadis, Costas; Avraamidou, Lucy	This paper examines the merits of the proposition that outdoors environmental education can be used as a means to promote reconciliation, and in essence peace, among communities in Cyprus. It does so through an examination of an outdoors youth program called CAFE (Camping, Fitness, and Education) that aimed to promote the awareness of members of two conflicting communities, Greek Cypriot and Turk…	2008	Science Education Review	7	2	64-71
Associations Between Parent-Perceived Neighborhood Safety and Encouragement and Child Outdoor Physical Activity Among Low-Income Children.	Nicksic, Nicole E; Salahuddin, Meliha; Butte, Nancy F; Hoelscher, Deanna M	BACKGROUND: A growing body of research has examined the relationship between perceived neighborhood safety and parental encouragement for child physical activity (PA), yet these potential predictors have not been studied together to predict child outdoor PA. The purpose of this study is to examine these predictors and parent- and child-reported child outdoor PA., METHODS: The Texas Childhood Obes…	2018	Journal of physical activity & health	15	5	317-324
Experiential Learning Theory: The Importance of Outdoor Classrooms in Environmental Education	Jose, Sara; Patrick, Patricia G; Moseley, Christine	This research study, grounded in experiential learning theory, utilized a draw-and-explain assessment to measure change in secondary students' knowledge before and after an experiential field trip. Our results indicated that the secondary students (aged 15-18 years) had pre-existing knowledge of the local delta area that included both abiotic and biotic factors. Prior to the field trip students d…	2017	International Journal of Science Education, Part B: Communication and Public Engagement	7	3	269-284
Drama Hike: Land of the Hully Gullies.	Jordison, Jerry	The drama hike is a walk in the woods, in which children observe nature and engage in an imaginative search for a "lost civilization" or "strange creatures." Instructions cover scouting out the area beforehand, preparing the children, leading the hike, followup activities, suggestions for creative sites, ideas for language and number activities, and safety tips. (SV)	2001	Pathways: The Ontario Journal of Outdoor Education	13	1	14-Dec
Social play and autistic spectrum disorders: a perspective on theory, implications and educational approaches.	Jordan, Rita	The article considers the nature of the presumed social play deficit in autistic spectrum disorders (ASDs). The nature of play and its typical development is outlined and discussed in relation to play development in ASDs. It is suggested that social play is a confluence of two strands of development that are affected in autism: social and emotional development, and the cognitive development of pl…	2003	Autism : the international journal of research and practice	7	4	347-60
Play Structures Enhance Creativity. Research Notes.	Jordan, Debra J	Reviews three studies that examined the impact of playground types on children's creativity during pretend or imaginative play, the relationship between adolescents' pursuit of social goals and social competence at school, and the impact of sports participation on the social status of adolescents. Discusses various implications for camps in encouraging creative play and development of campers' so…	1994	Camping Magazine	67	2	40-42
Understanding the Concerns of Teachers about Leveraging Mobile Technology to Facilitate Outdoor Social Inquiry Learning: The EduVenture Experience	Jong, Morris Siu-yung; Tsai, Chin-Chung	Our work is within the context of the ubiquitous discussion about adopting mobile devices to offer school-age students new learner-centric learning opportunities. Leveraging location-based context-aware mobile technology, based on the theoretical foundation of constructivist learning, we have developed "EduVenture," an integrated mobile learning system by which teachers can facilitate students pu…	2016	Interactive Learning Environments	24	2	328-344
Big Jobs: Planning for Competence	Jones, Nancy P	Three- to five-year-olds grow emotionally participating in meaningful and challenging physical, social, and problem-solving activities outdoors in an early childhood program on a farm. Caring for animals, planting, raking, shoveling, and engaging in meaningful indoor activities, under adult supervision, children learn to work collaboratively, socially construct knowledge, and develop social skill…	2005	Young Children	60	2	86-93
Implementation of continuous free play schedules in Australian childcare services: A cross-sectional study.	Jones, Jannah; Wolfenden, Luke; Grady, Alice; Finch, Meghan; Bolsewicz, Katarzyna; Wedesweiler, Taya; Yoong, Sze Lin	ISSUE ADDRESSED: Modifying the scheduling of physical activity opportunities to provide children with more frequent opportunities for outdoor free play has been demonstrated to increase child physical activity while in care. The primary aim of this study was to describe the implementation of continuous free play schedules to allow children to access outdoor play areas, consistent with sector guid…	2019	Health promotion journal of Australia : official journal of Australian Association of Health Promotion Professionals		9710936
Prescribing Outdoor Play: Outdoors Rx.	James, Aisha K; Hess, Pam; Perkins, Meghan E; Taveras, Elsie M; Scirica, Christina S	Studies support the use of exercise prescriptions in adults, but few studies have evaluated their use in children. One common barrier to effective physical activity counseling is lack of resources. Outdoors Rx is a collaboration between the Appalachian Mountain Club and the Massachusetts General Hospital for Children that pairs exercise prescriptions with guided outdoor programs to increase physi…	2017	Clinical pediatrics	56	6	519-524
Affordances in Outdoor Environments and Children's Physically Active Play in Pre-School	Storli, Rune; Hagen, Trond Loge	The purpose of this article is to quantitatively and qualitatively explore children's physically active play outdoors in a traditional playground and natural (nature) environment and discuss how these environments influence children's physical activity. Fjortoft has previously explored the relationship between environmental affordances and children's play and development. She suggests that enviro…	2010	European Early Childhood Education Research Journal	18	4	445-456
Affordances for Risky Play in Preschool: The Importance of Features in the Play Environment	Sandseter, Ellen Beate Hansen	The purpose of this article is to qualitatively explore the affordances for risky play in two different preschool outdoor environments, an ordinary preschool playground and a nature playground, based on Gibson ("The ecological approach to visual perception," 1979) theory of affordances and Heft's and Kyttea's (Heft in "Children's Environ Qual" 5(3) 29-37, 1988; Kytta in "J Environ Psychol" 22:109…	2009	Early Childhood Education Journal	36	5	439-446
Affordances for Risk-Taking and Physical Activity in Australian Early Childhood Education Settings	Little, Helen; Sweller, Naomi	Motor competence and physical activity (PA) patterns are established during the early childhood years. Early childhood education (ECE) settings are an important context for children's engagement in physically active play. This paper reports the findings from an online survey examining resources, spaces and affordances for PA and risk-taking in outdoor play provision at 245 ECE centres across Aust…	2015	Early Childhood Education Journal	43	4	337-345
Affordances for 1- to 3-Year-Olds&apos; Risky Play in Early Childhood Education and Care	Kleppe, Rasmus	This article focuses on how Early Childhood Education and Care institutions provide for 1- to 3-year-olds' risky play--a previously little researched topic--utilizing data from an exploratory, small-scale study investigating aspects of risky play in the age-group. The main findings describe how three essentially different Early Childhood Education and Care centers provide different opportunities …	2018	Journal of Early Childhood Research	16	3	258-275
A Comparative Study of Active Play on Differently Designed Playgrounds	Luchs, Antje; Fikus, Monika	The physical and social environment of children in cities is continuously changing. Knowledge about the positive effects of natural play experiences within the child's development is becoming widely known. Affordances of diverse landscape elements and especially loose parts for play in natural environments influence play activities. New concepts of natural playgrounds emerge and call for more res…	2013	Journal of Adventure Education and Outdoor Learning	13	3	206-222
A Comparative Analysis of Nature Kindergarten Programmes in Australia and New Zealand	Masters, Jennifer; Grogan, Leanne	This paper highlights the similarities and differences of seven nature kindergarten programmes in Australia and New Zealand. The study targeted three programmes from New Zealand and four from Australia. Participant observations and semi-structured interviews were used to build a profile of each site. The profiles were compared on factors such as philosophical influences, curriculum design, site l…	2018	International Journal of Early Years Education	26	3	233-248
A cluster randomised controlled trial evaluating an incentive-based outdoor physical activity programme to increase outdoor time and prevent myopia in children.	Ngo, Cheryl S; Pan, Chen-Wei; Finkelstein, Eric A; Lee, Chun-Fan; Wong, Inez B; Ong, Julia; Ang, Marcus; Wong, Tien-Yin; Saw, Seang-Mei	PURPOSE: To evaluate an incentive-based intervention to increase time spent outdoors among children in a 9-month cluster randomised controlled trial., METHODS: Two hundred and eighty-five children aged 6-12 years of age were randomised to the intervention (n = 147) or control arm (n = 138) in the Family incentive trial (FIT). The FIT intervention comprised of targeted education on myopia and good…	2014	Ophthalmic & physiological optics : the journal of the British College of Ophthalmic Opticians (Optometrists)	34	3	362-8
Outdoor Recreation, Outdoor Education and the Economy of Scotland.	Higgins, Peter	Interviews and a literature review found that outdoor recreation contributes significantly to Scotland's tourist income, particularly in rural areas; outdoor education centers are significant employers in certain rural areas; the provision of outdoor education by secondary schools has decreased in the last 20 years; and therapeutic outdoor programs reduce youth crime, saving tax-payer money. Cont…	2000	Horizons		7	24-29
When I Go Back Home . . .	Gass, Michael	Anecdotal accounts of work with two families illustrate how adventure family therapy focuses both on individual client needs and on the power and influence of the family and other interacting systems on behaviors. Sidebar explains why adventure experiences are useful in therapy. Contains 19 references. (TD)	1998	Zip Lines: The Voice for Adventure Education		34	34-41
The Czech Approach to Outdoor Adventure and Experiential Education: The Influence of Jaroslav Foglar&apos;s Work	Jirasek, Ivo; Turcova, Ivana	While key personalities often connected with the roots of outdoor education and experiential learning, like Dewey, Seton, Hahn or Naess, are well known internationally, Jaroslav Foglar, a Czech outdoor and experiential educator, is mostly unknown to the international audience. The article adds to the literature related to Czech outdoor experience and focuses on introducing Foglar, his personality…	2017	Journal of Adventure Education and Outdoor Learning	17	4	321-337
Environmental Education in Finland--A Case Study of Environmental Education in Nature Schools	Jeronen, Eila; Jeronen, Juha; Raustia, Hanna	The article aims to introduce Environmental Education (EE) in Finland and to discuss how it has been taken into account in Finnish nature schools. Firstly, we present EE models used in Finland. Thereafter we describe a qualitative case study on EE in nature schools (NS). The aim of the study was to get information for the development of EE. The research questions were: Who are the visitors to NSs…	2009	International Journal of Environmental and Science Education	4	1	23-Jan
Parents' perceptions of preschool activities: exploring outdoor play.	Jayasuriya, Avanthi; Williams, Marcia; Edwards, Todd; Tandon, Pooja	RESEARCH FINDINGS: Outdoor play is important for children's health and development, yet many preschool-aged children in childcare settings do not receive the recommended 60 minutes/day of outdoor play. Childcare providers have previously described parent-related barriers to increasing outdoor playtime, including parents not providing appropriate clothing for their children and parents' preference…	2016	Early education and development	27	7	1004-1017
Play in the Sandpit: A University and a Child-Care Center Collaborate in Facilitated-Action Research	Jarrett, Olga; French-Lee, Stacey; Bulunuz, Nermin; Bulunuz, Mizrap	Sand play commonly occupies children at preschools, child-development centers, and school and park playgrounds. The authors review the research on sand play and present a small study on outdoor sand play conducted at a university-based, child-development center using a method they call "facilitated-action research." This study had four primary purposes: to detail who played in the sand area by ag…	2010	American Journal of Play	3	2	221-237
Making Change: Recognizing Culture.	James, Katherine	Factors influencing racial diversity in environmental education were studied by interviewing 50 people representing a racial cross-section of the United States. Discusses barriers to participation in environmental education, the role of outdoor experiential education in overcoming these barriers, the interrelationship between cultural identity and environmental concern, and suggested program chan…	1996	Journal of Experiential Education	19	3	127-34
School-Based Experiential Outdoor Education: A Neglected Necessity	James, Joan K; Williams, Theresa	In this research study, we hear the voices of middle school students, preservice teachers, and practicing middle school teachers in support of school-based experiential outdoor education. The benefits of engaging youth in memorably relevant learning, immersing them in physically active, field-based education, and providing them with authentic, contextualized opportunities to extend classroom-base…	2017	Journal of Experiential Education	40	1	58-71
Play: Essential for All Children. A Position Paper of the Association for Childhood Education International.	Isenberg, Joan Packer; Quisenberry, Nancy	Presents position of the Association for Childhood Education International (ACEI) regarding children and play. Discusses ACEI's fundamental beliefs about the importance of play, citing supporting research and theory. Presents guiding principles and practices for play experiences, focusing on adults' crucial role in structuring and planning the learning environment. Concludes with call for action …	2002	Childhood Education	79	1	33-39
Should Educators Be "Wrapping School Playgrounds in Cotton Wool" to Encourage Physical Activity? Exploring Primary and Secondary Students' Voices from the School Playground	Hyndman, Brendon P; Telford, Amanda	Physical activity in school playgrounds has changed considerably over recent decades to reflect a climate of "surplus safety". A growing culture of surplus safety can be attributed to a desire of parents and teachers responsible for children to protect school students from danger. The aim of this research was to examine students' perceptions of playground safety influences on physical activity du…	2015	Australian Journal of Teacher Education	40	6
Developing Creativity through Outdoor Physical Activities: A Qualitative Exploration of Contrasting School Equipment Provisions	Hyndman, Brendon; Mahony, Linda	Creativity is described as an important cognitive process by which ideas are generated, developed and transformed. Despite the importance of creativity for students' intellectual development, the types of outdoor physical activities students engage in within primary schools according to creativity criteria has yet to be explored. The purpose of the Creative Recess Engagement during Activities Tim…	2018	Journal of Adventure Education and Outdoor Learning	18	3	242-256
A case study exploring the 'real world' process of 'naturalizing' school playgrounds.	Harper, N J; Lim, C; Alqallaf, H; Naylor, P J	Background: The aim of this study was to examine the lived experiences of teachers and administrators at two schools (one elementary Kindergarten-Grade 5 and one middle school, grades 6-8) following the 'naturalizing' of a portion of their schoolyard. Methods: A qualitative case study design was used. Focus groups and interviews allowed participants to express their rationale, identify implementa…	2019	International journal of environmental health research		9106628, dus	17-Jan
"Is What You See What You Get?" The Production of Knowledge in-between the Indoors and the Outdoors in Outdoor Education	Zink, Robyn; Burrows, Lisette	Background: Many believe the "outdoors" is a key factor influencing student learning in "outdoor education" because it is so different from the "everyday" indoor contexts of students' lives. In much of the outdoor education literature the outdoors is construed as a neutral and simplified space which allows students to have more "real" and meaningful experiences than is possible in mainstream or "…	2008	Physical Education and Sport Pedagogy	13	3	251-265
Why Do Some Teachers in Sweden Use Outdoor Education?	Ericsson, Gunilla	A study examining why some Swedish teachers use outdoor education interviewed 10 female primary school teachers. The teachers used outdoor education to know their pupils better and achieve a more relaxed teacher role. They had the curiosity and courage to create different learning environments and did not feel they needed to be experts on nature to teach outdoors. (TD)	2002	Pathways: The Ontario Journal of Outdoor Education	14	3	10-Jun
Teachers' Perceptions of Boys' and Girls' Shared Activities in the School Context: Towards a Theory of Collaborative Play	Hyvonen, Pirkko	The Finnish educational system and curricula lay emphasis on play, collaboration and equality. Modern educational practices allow the learning environment to be enlarged from indoor classrooms to outdoor playful learning environments (PLEs). PLEs have been constructed in schoolyards in Finland with the goal of increasing learning through play in curriculum-based education and augmenting collabora…	2008	Teachers and Teaching: Theory and Practice	14	5	391-409
Exploring Kindergarten Teachers' Views and Roles Regarding Children's Outdoor Play Environments in Oman	Ihmeideh, Fathi M; Al-Qaryouti, Ibrahim A	The purpose of this study was to explore kindergarten teachers' views and roles regarding outdoor play environments in Omani kindergartens. Thirty kindergarten teachers from 15 private kindergartens were observed and interviewed. The results indicated that teachers recognize the importance of outdoor play in children's development and learning. Although teachers are satisfied with the safety cond…	2016	Early Years: An International Journal of Research and Development	36	1	81-96
From Bogey Mountains to Funny Houses: Children's Desires for Play Environment	Hyvonen, Pirkko; Kangas, Marjaana	This study answers the following questions: "In what kinds of environments do preschool children want to play?" and "In what kinds of environments do boys and girls want to play?" Methodologically, the study draws on grounded theory, with data collected among Finnish preschoolers through creation sessions consisting of 15 sessions with 49 children from six to seven years of age. Children prefer e…	2007	Australian Journal of Early Childhood	32	3	39-47
Discovering Nature: The Benefits of Teaching Outside of the Classroom	Jacobi-Vessels, Jill L	Nature play can be an effective teaching strategy across the curriculum and may provide children and teachers with lasting memories. Research shows that experiences in natural settings provide multiple benefits to young children, including increased physical activity, reduced obesity, improved concentration, and enhanced social skills. Early childhood teachers are invaluable guides to children&ap…	2013	Dimensions of Early Childhood	41	3	10-Apr
Strengthening Identities and Involvement of Aboriginal Children through Learning on Country	Jackson-Barret, Elizabeth M; Lee-Hammond, Libby	Djarlgarra Koolunger (Canning River kids) is a culturally centred outdoor learning project referred to as 'On Country Learning' or OCL. The project explores Aboriginal connectedness to the spiritual, social, cultural, environmental and geographic dimensions of particular outdoor spaces. This allows Indigenous and non- Indigenous students and their educators to connect at what Nakata (2007) terms …	2018	Australian Journal of Teacher Education	43	6	85-104
Japanese and Korean Kindergartners' Perspectives of Play Using Photos	Izumi--Taylor, Satomi; Ro, Yeonsun; Han, Jihee; Ito, Yoko	The purpose of the study was to examine Japanese and Korean kindergarteners' perspectives by asking them to photograph play and explain why their photos represent play (photo elicitation interviews). The participants consisted of 50 kindergarteners on Japan's main island and 50 kindergarteners in South Korea. Japanese and Korean kindergartners were provided with digital cameras and were asked to …	2017	International Journal of Educational Psychology	6	1	45-66
Not Just a Walk in the Park: Case Study of a Greek Preschool Located on an Educational Farm	Iskos, Eugenia; Karakosta, Stella	This paper presents a case study of a private preschool in Thessaloniki, Greece. The school, located at the unique setting of an educational farm, has a curriculum focus on environmental education. An analysis of teacher interviews and lesson plans in the span of three years presents insights into the barriers teachers faced in implementing their environmental education curriculum, and the develo…	2015	Canadian Journal of Environmental Education	20		46-62
The effect of outdoor activity context on physical activity in preschool children.	Hustyi, Kristin M; Normand, Matthew P; Larson, Tracy A; Morley, Allison J	The purpose of the current study was to develop and test a method for assessing the effect of outdoor activity context on level of physical activity in preschool children. The observational system for recording physical activity in children was used to define the test conditions and various levels of physical activity within a multielement design. In general, all participants were fairly sedentar…	2012	Journal of applied behavior analysis	45	2	401-5
Patterns of Seated Activity in Sensory Gardens among Children Educated in Special Schools	Hussein, Hazreena	This study investigated the seated activity among children educated in special schools and their adult carers in two sensory gardens in the United Kingdom. Seated activity was established whether the seating was used as intended or whether users preferred to sit on other attributes during their learning session. The objectives of this study are to explore opportunities for users' activity and the…	2013	Support for Learning	28	2	73-78
Exploring Physically Active Play in the Early Childhood Curriculum from a Complexity Thinking Perspective	Hussain, Hanin	This paper conceptualizes the teaching and learning of physically active play (PAP) in the early childhood curriculum. The conceptualization emerges from 'doing complexivist bricolage' and draws on complexity thinking features and concepts to position teaching and learning in PAP as children and teachers together exploring three different and coupled facets: fundamental movement patterns, group m…	2018	Sport, Education and Society	23	5	475-490
Ecological Identity, Empathy, and Experiential Learning: A Young Child&apos;s Explorations of a Nearby River	Humphreys, Chloe; Blenkinsop, Sean	This article uses an unconventional format to explore the role of parent and nature and the development of a young child's ecological identity. It follows journal entries from a mother observing her young son, Julian, as he explores, interacts with, and learns from the Stawamus River on the west coast of British Columbia. By creating questions, discussing and analysing these written observations,…	2018	Australian Journal of Environmental Education	34	2	143-158
Nature and Well-Being in Outdoor Learning: Authenticity or Performativity	Humberstone, Barbara; Stan, Ina	In this paper we look at the ways in which the experience of the natural environment was made available to the pupils and the types of activities provided for specific engagement with the local natural environment. It draws upon research undertaken for the Well-being and Outdoor Pedagogies project and previous PhD research. These projects explored the processes of teaching and learning at one out…	2012	Journal of Adventure Education and Outdoor Learning	12	3	183-197
Outdoor Learning: Primary Pupils' Experiences and Teachers' Interaction in Outdoor Learning	Humberstone, Barbara; Stan, Ina	This paper draws upon research undertaken for the Outdoor Pedagogies project and explores the processes of teaching and learning at one outdoor residential education centre with children and staff from "Oliver" Primary School. Data were collected through ethnographic research and include participant observation, interviews with teachers and centre staff and group interviews with pupils. Whilst th…	2011	Education 3-13	39	5	529-540
Well-Being and Outdoor Pedagogies in Primary Schooling. The Nexus of Well-Being and Safety	Humberstone, Barbara; Stan, Ina	Society today is inundated by a multitude of messages regarding the risks and dangers that affect youngsters, with media constantly talking about "cotton wool" kids (see Furedi, 1997, 2001, 2006) and an "obesity epidemic" (see Wright and Harwood, 2009). A social panic has been created by the media, which ignores the positive outcomes of risk-taking, sensationalises risks, and focuses on the dange…	2009	Australian Journal of Outdoor Education	13	2	24-32
Exploring the Intersection of Beliefs toward Outdoor Play and Cold Weather among Northeast Minnesota&apos;s Formal Education and Non-Formal EE Communities	Hughes, Amy Christine; Zak, Kevin; Ernst, Julie; Meyer, Rebecca	In a notoriously cold-seasoned region, this paper explored how our formal education and non-formal environmental education (EE) gatekeepers of Northeastern Minnesota regard the importance of outdoor play and cold weather for young students. This research study explored the relationship between participant gatekeepers' beliefs of the benefits outdoor play and beliefs toward cold weather. Using onl…	2017	International Journal of Early Childhood Environmental Education	5	1	20-38
Relationship Between Air Quality and Outdoor Exercise Behavior in China: a Novel Mobile-Based Study.	Hu, Liang; Zhu, Li; Xu, Yaping; Lyu, Jiaying; Imm, Kellie; Yang, Lin	PURPOSE: Based on data collected from an exercise app, the study aims to provide empirical evidence on the relationship between air quality and patterns of outdoor exercise in China., METHODS: Objective outdoor exercise data spanning 160 days were collected from 153 users of an exercise app, Tulipsport in China. Each exercise mode (running, biking, and walking, respectively) was organized into fi…	2017	International journal of behavioral medicine	24	4	520-527
Defining Nature-Based Preschools	Larimore, Rachel	Nature-based early childhood education. Nature-based preschool. Nature preschool. Forest kindergarten. Nature kindergarten. Waldkindergarten. Forest school. These are a few of the program terms currently being discussed among early childhood environmental education professionals in the United States. Why is there so much discussion about the names now? Do the names mean the same thing? Why should…	2016	International Journal of Early Childhood Environmental Education	4	1	32-36
Examining the Quality of Outdoor Play in Chinese Kindergartens	Hu, Bi Ying; Li, Kejian; De Marco, Allison; Chen, Yuewen	The benefits of outdoor play for children's well-rounded development are maximized when children experience enjoyment and, at the same time, gain physical, motor, cognitive, and social-emotional competence. This study examined the quality of outdoor play in Chinese kindergartens, the dominant form of full-day early childhood education program serving children aged from 3 to 6 years in China. The …	2015	International Journal of Early Childhood	47	1	53-77
The Policies and Practice of Preschoolers' Outdoor Play: A Chinese Perspective on Greeting the Millennium	Hu, Bi Ying; Kong, Zhaowei; Roberts, Sherron Killingsworth	Early childhood education and care (ECEC) scholars and health professionals worldwide share a common concern about the decline in children's physical development and activity due to lack of access to good quality outdoor environments. Early childhood education and care facilities across the world have been affected by trends that are limiting outdoor play, including large-scale migration of rural…	2014	Childhood Education	90	3	202-211
Let the Children Play: Scoping Review on the Implementation and Use of Loose Parts for Promoting Physical Activity Participation.	Houser, Natalie E; Roach, Lindsay; Stone, Michelle R; Turner, Joan; Kirk, Sara F L	Active play has become a critical focus in terms of physical activity participation in young children. Unstructured or child-led play offers children the opportunity to interact with the environment in a range of different ways. Unstructured materials, often called loose parts, encourage child-led play, and therefore may also promote physical activity. The purpose of this scoping review was to de…	2016	AIMS public health	3	4	781-799
Bridging Natural and Digital Domains: Attitudes, Confidence, and Interest in Using Technology to Learn Outdoors	Hougham, R Justin; Nutter, Marc; Graham, Caitlin	Background: The current study, Project EARPOD (Engaging At-Risk Populations Outdoors, Digitally), addressed two questions: First, does the use of technology in environmental education detract from students' experiences outdoors? Second, can these technological interventions be expanded to provide access to students and schools across the socioeconomic spectrum? Purpose: EARPOD used an integrated …	2018	Journal of Experiential Education	41	2	154-169
Becoming a Naturalist: Interest Development across the Learning Ecology	Hecht, Marijke; Knutson, Karen; Crowley, Kevin	Engagement with and study of nature is increasingly important for science literacy and civic engagement. Spurred on by challenges of the Anthropocene, many informal learning institutions are exploring how their collections, programs, and scientific expertise can be mobilized to create new naturalist learning pathways for children and youth. In this paper, we explore retrospective life histories o…	2019	Science Education	103	3	691-713
Outdoor Education in Scotland.	Higgins, Peter	Presents an overview of the development of outdoor education in Scotland, including geophysical, historical, political, and social influences on attitudes toward outdoor recreation and education; Scottish theoretical perspectives on outdoor education; and the changing pattern of provision, from public provision in schools to greater involvement of community, charitable, and private sectors. (Cont…	2002	Journal of Adventure Education and Outdoor Learning	2	2	149-68
Neighborhood and developmental differences in children's perceptions of opportunities for play and physical activity.	Holt, N L; Spence, J C; Sehn, Z L; Cutumisu, N	The purposes of this study were to examine perceptions of places to play and be physically active among children from two different urban neighborhoods, and evaluate these perceptions for age-related developmental differences. One hundred and sixty-eight children from grades K-6 (aged 6-12 years old) completed mental maps depicting places where they could play and be physically active. The childr…	2008	Health & place	14	1	14-Feb
Enriching the Outdoor Play Experience.	Henniger, Michael L	Discusses how outdoor play can be as effective as indoor play in facilitating young children's development. Offers advice on selection of toys and materials; organization of play spaces; addition of movable toys and equipment; ways to stimulate imaginative outdoor play; and playground safety. (TJQ)	1994	Childhood Education	70	2	87-90
Planning for Outdoor Play.	Henniger, Michael L	By carefully planning for outdoor play, adults can help ensure that outdoor experiences are challenging and safe for young children. Creative outdoor play should encourage healthy risk taking; offer graduated challenges; include variety in types of play; focus on child-centered and child-planned activities; and include the use of moveable playground equipment. (MDM)	1994	Young Children	49	4	15-Oct
Jungle Gym or Brain Gym. Playgrounds Can Improve Academic Readiness.	Hendy, Teresa B	A well-developed playground in a park or school setting can greatly enhance childen's overall development, making playgrounds more than just fun. Playgrounds offer children opportunities to develop physically, mentally, and socially, improving academic readiness as well as overall health. The paper discusses the importance of movement, how children develop movement through play, and how physical …	2000	Parks and Recreation	35	6	84-91
Playing with Power: An Outdoor Classroom Exploration	Haywood-Bird, Eden	In this ethnographic research, discovery of how preschool-aged children use play to wield their individual power in the outdoors is documented in a single classroom. Embedded as a participant-researcher and working from constructivist and critical theory orientations, the researcher seeks to understand how children use their play to construct the shared classroom cultural understanding of what it…	2017	Early Child Development and Care	187	5	1015-1027
The Outdoor Recess Activities of Children at an Urban School: Longitudinal and Intraperiod Patterns	Holmes, Robyn M	Based on a study of 149 parochial-school students enrolled in kindergarten through eighth grade, this article explores children's outdoor recess activities in an urban setting--with a focus on how age, gender, and size of play group influence their outdoor play preferences--and examines changes in children's activity preferences over a single recess period. The majority of the children in the stu…	2012	American Journal of Play	4	3	327-351
Dissecting the Wilderness Therapy Client: Examining Clinical Trends, Findings, and Patterns	Hoag, Matthew J; Massey, Katie E; Roberts, Sean D	Over the last decade, wilderness therapy research has increased substantially in both quality and quantity and has begun to establish a base of evidence and literature. However, there is still much to be learned about the clients served and their clinical profile. The authors examined diagnostic data from discharge summaries of 929 clients (192 young adults and 737 adolescents) who enrolled in wi…	2014	Journal of Experiential Education	37	4	382-396
The Potential of Humor as a Trigger for Emotional Engagement in Outdoor Education	Hoad, Colin; Deed, Craig; Lugg, Alison	This article examines the relevance of humor to student engagement in outdoor education. A sociocultural framework is applied to this examination, based on a view of learning as constructed, cognitive, embodied, and affective. A set of affordances of outdoor education as a contextually situated learning activity is identified along with related abilities of adolescent students to interact with th…	2013	Journal of Experiential Education	36	1	37-50
Correspondence between Children's Indoor and Outdoor Play in Japanese Preschool Daily Life	Hirose, Toshiya; Koda, Naoko; Minami, Tetsuhiro	This study examined the correspondence between children's indoor and outdoor play in a preschool environment to investigate whether the children maintained a tendency to engage in a particular type of play irrespective of the environment, or whether they changed the type of play according to the environment. Play behaviours of 18 three-year-old and 20 five-year-old children were observed in both …	2012	Early Child Development and Care	182	12	1611-1622
Geoscience Education in the Boy Scouts of America	Hintz, Rachel; Thomson, Barbara	Boy Scout geoscience education is not "desk" education--it is an informal, hands-on, real-world education where Scouts learn through activities, trips, and the outdoors, as well as in meetings and in the merit badge program. Merit badge requirements, many of which meet National Science Education Standards for Earth and Space Science, give boys foundational experiences and familiarity with geoscie…	2012	Journal of Geoscience Education	60	2
Cross sectional associations of screen time and outdoor play with social skills in preschool children.	Hinkley, Trina; Brown, Helen; Carson, Valerie; Teychenne, Megan	Screen time and physical activity behaviours develop during the crucial early childhood period (0-5 years) and impact multiple health and developmental outcomes, including psychosocial wellbeing. Social skills, one component of psychosocial wellbeing, are vital for children's school readiness and future mental health. This study investigates potential associations of screen time and outdoor play …	2018	PloS one	13	4	e0193700
Woodland Adventure for Marginalized Adolescents: Environmental Attitudes, Identity and Competence	Hinds, Joe	The present study was concerned with the effects of a residential woodland education program, incorporating both educational and adventure elements, on proenvironmental attitudes and aspects of well-being. Specifically, adolescent participants (N = 25) from a broad range of backgrounds, including some with challenging behavioral characteristics, completed a series of measures both before and afte…	2011	Applied Environmental Education and Communication	10	4	228-237
Beyond Physical Activity: The Importance of Play and Nature-Based Play Spaces for Children's Health and Development.	Herrington, Susan; Brussoni, Mariana	The reduction of child obesity continues to be a challenge worldwide. Research indicates that playing outdoors, particularly in natural play spaces, boosts children's physical activity, potentially decreasing childhood obesity. We present evidence that natural play spaces also provide for more diverse forms of play for children of varying ages and competencies. This is crucial because play spaces…	2015	Current obesity reports	4	4	477-83
Experiences with an Outdoor Prop Box: Addressing Standards during Recess	Hanvey, Celeste Elaine	When educators take play out of schools, children learn to separate play from learning. In reality, children access learning "through" play. Despite research efforts to promote the academic, physical, and cognitive importance of play in the lives of children, some school systems have reduced or eliminated playtime for young children. In order to enhance academic performance without sacrificing ou…	2010	Young Children	65	1	30-33
Effect of Time Spent Outdoors at School on the Development of Myopia Among Children in China: A Randomized Clinical Trial.	He, Mingguang; Xiang, Fan; Zeng, Yangfa; Mai, Jincheng; Chen, Qianyun; Zhang, Jian; Smith, Wayne; Rose, Kathryn; Morgan, Ian G	IMPORTANCE: Myopia has reached epidemic levels in parts of East and Southeast Asia. However, there is no effective intervention to prevent the development of myopia., OBJECTIVE: To assess the efficacy of increasing time spent outdoors at school in preventing incident myopia., DESIGN, SETTING, AND PARTICIPANTS: Cluster randomized trial of children in grade 1 from 12 primary schools in Guangzhou, C…	2015	JAMA	314	11	1142-8
Learning Landscapes: Playing the Way to Learning and Engagement in Public Spaces	Hassinger-Das, Brenna; Bustamante, Andres S; Hirsh-Pasek, Kathy; Golinkoff, Roberta Michnick	Children from under-resourced communities regularly enter formal schooling lagging behind their peers. These deficits in areas such as language development, reading readiness, and even in the kind of spatial skills that predict later mathematical knowledge, may persist throughout their lifespan. To address such gaps, policymakers have focused largely on schooling as the great equalizer. Yet, chil…	2018	Education Sciences	8
The Matter of the Stick: Storying/(Re)Storying Children&apos;s Literacies in the Forest	Harwood, Debra; Collier, Diane R	Children's intra-actions with the natural world offer an important lens to revisit notions of literacies. They allow for a decentring of humans--here children--as actors. Also, forest schools and nature-based learning programmes are increasingly erupting across North America, although more commonplace in Europe for a longer period. In this presentation of our research, we feature a storying/(re)s…	2017	Journal of Early Childhood Literacy	17	3	336-352
Universal Design and Outdoor Learning	Harte, Helene Arbouet	Engagement in the natural environment provides authentic and concrete opportunities for children to enhance development in all domains (Bailie, 2010). As children play and explore in nature they build gross motor development moving through the outdoors. Learning outside and in nature not only allows for learning across subject areas and developmental domains, but also creates opportunities to ins…	2013	Dimensions of Early Childhood	41	3	18-22
Preschoolers' Play Behavior in Outdoor Environment: Effects of Traditional and Contemporary Playgrounds.	Hart, Craig H; Sheehan, Robert	This study examined the differential influence of a traditional and a contemporary playground on preschool-age children's social, cognitive, and physical play behaviors. It appeared that the different playground settings had little influence on children's verbal interaction or social and cognitive play behaviors. Support for differences in physical play activity was modest. (Author/JAZ)	1986	American Educational Research Journal	23	4	668-78
Learning about the Past: Exploring the Opportunities and Challenges of Using an Outdoor Learning Approach	Harris, Richard; Bilton, Helen	This paper examines the potential of outdoor learning for supporting children's understanding of and attitude towards history. A class of primary school children participated in an intensive experiential, residential history programme. A range of data was collected before, during and after the residential programme, and the findings suggest that the experience had a positive impact on the childre…	2019	Cambridge Journal of Education	49	1	69-91
The Nature of Learning at Forest School: Practitioners' Perspectives	Harris, Frances	This paper investigates forest school practitioners perceptions of learning at forest school to identify the topics covered, the learning styles, and the philosophies underpinning its delivery, based on interviews with experienced forest school practitioners. Practitioners identified the focus of learning at forest school as social development: teamwork, relationships with others, self-knowledge,…	2017	Education 3-13	45	2	272-291
Increasing preschoolers' physical activity intensities: an activity-friendly preschool playground intervention.	Hannon, James C; Brown, Barbara B	OBJECTIVE: The purpose of this study was to see if portable play equipment added to a preschool playground resulted in higher intensities of physical activity among 3-5-year-old children., METHODS: Activity-friendly equipment was added to an outdoor preschool playground. Accelerometry-measured intensities of 15-s epochs of physical activity were tracked for 5 pre-intervention and 5 post-intervent…	2008	Preventive medicine	46	6	532-6
Transforming Sustainability Development Education in Malaysian Schools through Greening Activities	Hanifah, Mahat; Shaharudin, Idrus; Mohmadisa, Hashim; Nasir, Nayan; Yazid, Saleh	This article aims to evaluate the practice of sustainability among Malaysian Secondary Schools involved in the Sustainable Schools Program Environmental Award (SLAAS). The research attempts to identify the SLAAS effects on teachers' and students' behaviors after direct involvement with the activities of the program. The cluster sampling technique was used in selecting the school samples and the r…	2015	Review of International Geographical Education Online	5	1	77-94
Effects of the Healthy Start randomized intervention trial on physical activity among normal weight preschool children predisposed to overweight and obesity.	Handel, Mina Nicole; Larsen, Sofus Christian; Rohde, Jeanett Friis; Stougaard, Maria; Olsen, Nanna Julie; Heitmann, Berit Lilienthal	BACKGROUND: There is limited evidence to support the effectiveness of primary interventions aiming to prevent excess weight gain among young children. Evaluating behavioral changes, such as physical activity (PA), may add to future development of efficient interventions. The objective was to evaluate the effect on PA outcomes of the 15 month Healthy Start intervention that focused on changing die…	2017	PloS one	12	10	e0185266
Children in the Junkyard.	Haas, Malka	Examines the role of playgrounds that use discarded items or "junk" as an integral part of kindergarten classes in an Israeli kibbutz. Suggests that play in the junkyard, by including the whole person--muscles and senses, emotion and intellect, individual growth and social interaction--can offer the experiential foundations on which children can build more abstract learning in the years to come. …	1996	Childhood Education	72	6	345-51
Effects of an Outdoor Education Intervention on the Mental Health of Schoolchildren	Gustafsson, Per E; Szczepanski, Anders; Nelson, Nina; Gustafsson, Per A	This study aimed at examining the effects of an outdoor educational intervention on the mental health of schoolchildren. Two elementary schools participated (N = 230); one experimental school where the intervention was implemented, and the other a reference school. Demographic questions and the Strengths and Difficulties Questionnaire were completed by the parents. An outdoor educational interven…	2012	Journal of Adventure Education and Outdoor Learning	12	1	63-79
Curious Play: Children's Exploration of Nature	Gurholt, Kirsti Pedersen; Sanderud, Jostein Ronning	This article explores the concept of "curious play" as a theoretical framework to understand and communicate children's experiences of free play in nature. The concept emerged interactively from three sources of inspiration: an ethnographically inspired study of children playing in nature; as a critique of the concept of "risky play" being the dominant discourse on children's play in natural envi…	2016	Journal of Adventure Education and Outdoor Learning	16	4	318-329
Joy of Nature, "Friluftsliv" Education and Self: Combining Narrative and Cultural-Ecological Approaches to Environmental Sustainability	Gurholt, Kirsti Pedersen	Autobiographies of prominent environmentalists describe that their early lives have been rich in personal experiences of nature. The early childhood experiences of philosopher and climber Arne Naess (1912-2009) inspired the development of deep ecology philosophy, which markedly influenced the emergence of Norwegian "friluftsliv" (literally: free-air life) as a foremost environmental pedagogy in t…	2014	Journal of Adventure Education and Outdoor Learning	14	3	233-246
The positive effects of early powered mobility on children's psychosocial and play skills.	Guerette, Paula; Furumasu, Jan; Tefft, Donita	Powered mobility can have an important cognitive and psychosocial impact on young children who are unable to move independently. Twenty-three children with physical disabilities between the ages of 18 months and 6 years participated in this study. Data evaluating social skills, frequency of mobility play activities, frequency of interaction with toys/objects, and play/verbal developmental levels …	2013	Assistive technology : the official journal of RESNA	25	1	39-50
Monsters or Good Guys: The Mediating Role of Emotions in Transforming a Young Child&apos;s Encounter with Nature	Green, Carrie	Nature-play inspires a sense of awe and wonder in young children, however, the uncertainty of elements in nature can also bring about fear and anxiety. Using sensory tours as a data collection method, this qualitative study explores the emotions of a four-year-old during his exploration of an imaginary "monster castle" in the forest, and the role an educator plays in supporting children's affecti…	2016	Canadian Journal of Environmental Education	21		125-144
"Touched by the Earth": A Place-Based Outdoor Learning Programme Incorporating the Arts	Gray, Tonia; Birrell, Carol	With growing disconnection from the natural world, educators who work in the outdoors need to philosophically rethink their "modus operandi". Past efforts by adventure and outdoor educators to promote connection with nature have often centred upon risk-centric approaches incorporating adventure-fuelled and high-adrenalin activities. This paper explores how the Arts may be incorporated into ecoped…	2015	Journal of Adventure Education and Outdoor Learning	15	4	330-349
Edmonton obesity staging system among pediatric patients: a validation and obesogenic risk factor analysis.	Grammatikopoulou, M G; Chourdakis, M; Gkiouras, K; Roumeli, P; Poulimeneas, D; Apostolidou, E; Chountalas, I; Tirodimos, I; Filippou, O; Papadakou-Lagogianni, S; Dardavessis, T	PURPOSE: The Edmonton Obesity Staging System for Pediatrics (EOSS-P) is a useful tool, delineating different obesity severity tiers associated with distinct treatment barriers. The aim of the study was to apply the EOSS-P on a Greek pediatric cohort and assess risk factors associated with each stage, compared to normal weight controls., METHODS: A total of 361 children (2-14 years old), outpatien…	2018	Journal of endocrinological investigation	41	8	947-957
Physical activity and sedentary behaviors and health-related quality of life in adolescents.	Gopinath, Bamini; Hardy, Louise L; Baur, Louise A; Burlutsky, George; Mitchell, Paul	OBJECTIVE: Our goal was to assess cross-sectional and longitudinal associations between physical activity and sedentary behaviors (television viewing, computer and video-game usage, and reading) with health-related QoL., METHODS: Of 2353 children surveyed (median age: 12.7 years), 1216 were resurveyed 5 years later, and 475 were newly recruited into the study (N = 1691). Children completed detail…	2012	Pediatrics	130	1	e167-74
Violent crime and outdoor physical activity among inner-city youth.	Gomez, Jorge E; Johnson, Beth Ann; Selva, Martha; Sallis, James F	BACKGROUND: Previous studies have shown poor correlation between subjective assessments of neighborhood safety and physical activity. This study was performed to model relationships between adolescents' outdoor physical activity and objectively measured violent crime densities, along with other key environmental variables., METHODS: Participants' physical activity was measured using a validated q…	2004	Preventive medicine	39	5	876-81
Modern Pedagogy, Local Concerns: The Junkyard on the Kibbutz Kindergarten	Golden, Deborah; Aviezer, Ora; Ziv, Yair	This paper focuses on the "Junkyard" ("chatzar grutaot")--a unique educational environment and practice developed in kindergartens on the Israeli kibbutz in the 1940s and 1950s, and still in wide use today in kibbutz kindergartens. The Junkyard, consisting of artefacts of the adult world that are no longer in use, is an ever-changing set-up in which children's free play is encouraged, with minima…	2018	Paedagogica Historica: International Journal of the History of Education	54	3	355-370
The Effectiveness of Project Adventure's Behavior Management Programs for Male Offenders in Residential Treatment	Gillis, H L; Gass, Michael A; Russell, Keith C	Recent studies analyzing juvenile delinquents participating in wilderness therapy programs have reported little statistical effectiveness. Interpretation of these findings may be unjustified due to definitional confusion more than a clear examination of program effectiveness. Using a research methodology similar to Jones, Lowe, and Risler (2004), this study demonstrates the statistically signific…	2008	Residential Treatment for Children & Youth	25	3	227-247
Treating Juveniles in a Sex Offender Program Using Adventure-Based Programming: A Matched Group Design	Gillis, H L; Gass, Michael A	Ninety-five male juvenile sex offenders in an adventure-based behavior management program (LEGACY) were matched with male juveniles in state treatment-as-usual and other specialized programs in the same state to determine program effectiveness (as measured by rearrest rates). The LEGACY program demonstrated significant treatment effectiveness on rearrest rates when compared with youth development…	2010	Journal of Child Sexual Abuse	19	1	20-34
Impact of Adventure-Based Approaches on the Self-Conceptions of Middle School Physical Education Students	Gibbons, Sandra; Ebbeck, Vicki; Gruno, Jennifer; Battey, Glenda	Background: Research has identified enhancement of positive self-concept as an important outcome connected with participation in adventure-based activities in physical education (PE). Purpose: This study compared the effectiveness of Team Building Through Physical Challenges (TBPC) and Adventure Curriculum for Physical Education (ACPE) programs on the self-conceptions of middle school PE students…	2018	Journal of Experiential Education	41	2	220-232
Outdoor Adventure Program Participation Impacts on Adolescent Self-Perception.	Garst, Barry; Scheider, Ingrid; Baker, Dwayne	A study examined the impact of outdoor adventure trips on 37 urban adolescents' self-perception. Results from pretest, posttest, and 4-month followup surveys and interviews indicate that participants' self-perceptions of social acceptance and behavioral conduct improved immediately after the trip, and that some behavioral conduct impacts remained 4 months later. (Contains 29 references.) (TD)	2001	Journal of Experiential Education	24	1	41-49
Young Children Learning for the Environment: Researching a Forest Adventure	Gambino, Agatha; Davis, Julie; Rowntree, Noeleen	Field experiences for young children are an ideal medium for environmental education/education for sustainability because of opportunities for direct experience in nature, integrated learning, and high community involvement. This research documented the development--in 4-5 year old Prep children--of knowledge, attitudes and actions/advocacy in support of an endangered native Australian animal, th…	2009	Australian Journal of Environmental Education	25		83-94
Middle Years Students' Experiences in Nature: A Case Study on Nature-Play	Francis, Marj; Paige, Kathy; Lloyd, David	Increasingly, children today are becoming disconnected from the natural environments resulting in a diminished sense of self, place and community. In an attempt to find out their perceptions, attitudes and values about the natural world, twenty-five Year 6 and 7 students from a northern Adelaide primary school participated in a nature-play case study. The research revealed a number of issues whic…	2013	Teaching Science	59	2	20-30
Moulding Urban Children towards Environmental Stewardship: The Table Mountain National Park Experience	Ferreira, Sanette	The environmental integrity of many urban protected areas in developing countries is at risk and the important mission to reach out to people living close to them provides a special opportunity to spread the conservation message. Guided visitation to urban national parks with the necessary and appropriate interpretation can contribute towards environmental education in general and can also be the…	2012	Environmental Education Research	18	2	251-270
Adult Perspectives on Structured vs. Unstructured Play in Early Childhood Environmental Education	Hunter, Joshua; Graves, Cherie; Bodensteiner, Anne	In this research report, the authors explore an early childhood center as it transitions from a traditional playground to an outdoor classroom. Herein, the first phase of this qualitative research project is introduced and a central finding of adult perspectives is explored. The tension inherent in the various adult perspectives concerning the extent of structured lessons versus free play is exhi…	2017	International Journal of Early Childhood Environmental Education	5	1	89-92
A Place to Play	Hall, Julie	The playground is part of many students' school day, and sometimes the learning environment on the playground can be just as important as that in the classroom. Studies have shown that playtime can provide not only physical benefits, but also emotional, social and cognitive benefits to students. This article describes how to make playgrounds safe. Designs employed by Clemyjontri Park in McLean, V…	2007	American School & University	79	9	48-52
Secondary School Students&apos; Experience of Outdoor Learning: A Swedish Case Study	Fagerstam, Emilia; Grotherus, Annika	The aim of this study was to explore lower secondary school students' experiences of using the school grounds as a learning environment. School grounds were used on a regular basis during two to three years, mainly in mathematics and German as a third language. Fourteen students were interviewed about their experiences. The way outdoor learning was implemented facilitated student-centred and coop…	2018	Education	138	4	378-392
Learning Biology and Mathematics Outdoors: Effects and Attitudes in a Swedish High School Context	Fagerstam, Emilia; Blom, Jonas	This research suggests that learning biology in an outdoor environment has a positive cognitive and affective impact on 13-15-year-old, Swedish high school pupils. Eighty-five pupils in four classes participated in a quasi-experimental design. Half the pupils, taking a biology course in ecology or diversity of life, had several lessons outdoors and the other half were taught indoors. All of the c…	2013	Journal of Adventure Education and Outdoor Learning	13	1	56-75
High School Teachers' Experience of the Educational Potential of Outdoor Teaching and Learning	Fagerstam, Emilia	This is a longitudinal case study where teachers from different disciplines were interviewed before and after an outdoor teaching project in a Swedish junior high school. The school grounds were used regularly as an area for teaching and learning in different subjects. The purpose of this study was to explore how teachers from different disciplines experienced regular school-based outdoor teachin…	2014	Journal of Adventure Education and Outdoor Learning	14	1	56-81
Preservice Early Childhood Educators' Perceptions of Outdoor Settings as Learning Environments	Ernst, Julie; Tornabene, Ladona	In the context of encouraging the use of natural settings for educational experiences with young children, an exploratory study using survey research and photographs of outdoor settings was conducted to understand how preservice early childhood educators perceive these settings and what educational opportunities, motivations, and barriers they associate with them. Based on the results of 110 part…	2012	Environmental Education Research	18	5	643-664
Early Childhood Educators' Preferences and Perceptions Regarding Outdoor Settings as Learning Environments	Ernst, Julie	In the context of encouraging the use of natural outdoor settings for educational experiences with young children, survey research using photographs of outdoor settings was conducted to explore in-service early childhood educators' preferences and perceptions regarding outdoor settings and the educational opportunities and resource needs they associate with these settings. Results suggest early c…	2014	International Journal of Early Childhood Environmental Education	2	1	97-125
"We Need a Way to Get to the Other Side!" Exploring the Possibilities for Learning in Natural Spaces	Galizio, Carolyn; Stoll, Julia; Hutchins, Pamela	This article describes the story of the bridge. The story illustrates the essence of outdoor experiences for children from the perspective of the classroom teacher. The children's ideas, images, and words are extremely meaningful, demonstrating that children are very capable at even young ages when supported by adults. Teachers support the theory that experiences in unstructured, natural settings…	2009	Young Children	64	4	42-48
Seasonal and locational variations in children's play: implications for wellbeing.	Ergler, Christina R; Kearns, Robin A; Witten, Karen	Physical activity, through independent outdoor play, has come to the fore as a way to improve children's health through it fostering healthy mental and social as well as physiological development. However, in many high-income countries children's autonomous play opportunities have diminished due to urban intensification and declining parental license. Regardless of this trend, children's play var…	2013	Social science & medicine (1982)	91	ut9, 8303205	178-85
The Effects of Ecology-Based Summer Nature Education Program on Primary School Students' Environmental Knowledge, Environmental Affect and Responsible Environmental Behavior	Erdogan, Mehmet	The purpose of the study was to assess the effects of ecology-based nature education program on elementary school students' environmental knowledge, environmental affect, and responsible environmental behavior. A total number of 64 elementary school students including 26 females and 38 males who participated in summer natural education organized in Ankara in 2008 and supported by TUBITAK was the …	2011	Educational Sciences: Theory and Practice	11	4	2233-2237
Short-Term Environmental Education--Does It Work?--An Evaluation of the "Green Classroom"	Drissner, Jurgen; Haase, Hans-Martin; Hille, Katrin	The "Green Classroom" in Ulm is an experiential learning forum outside school. Its educational concept is based on experimental learning and is geared towards expanding biological knowledge and developing environmental attitudes regarding preservation and utilisation of nature. We assessed the environmental attitude of 92 students before and after they visited the "Green Classroom", and compared …	2010	Journal of Biological Education	44	4	149-155
Associations between neighborhood resources and physical activity in inner-city minority children.	Galvez, Maida P; McGovern, Kathleen; Knuff, Catherine; Resnick, Susan; Brenner, Barbara; Teitelbaum, Susan L; Wolff, Mary S	OBJECTIVE: The role of neighborhood physical activity resources on childhood physical activity level is increasingly examined in pediatric obesity research. We describe how availability of physical activity resources varies by individual and block characteristics and then examine its associations with physical activity levels of Latino and black children in East Harlem, New York City., METHODS: P…	2013	Academic pediatrics	13	1	20-Jun
Parental encouragement is positively associated with outdoor active play outside of school hours among 7-12 year olds.	Ferrao, Thomas; Janssen, Ian	Background. Physical activity is important for children's physical, mental, and social well-being. Outdoor active play is an important yet unstudied domain of children's physical activity. The objective of this study was to determine if parental encouragement is associated with the frequency that children engage in outdoor active play outside of school hours. Methods . Participants consisted of 5…	2015	PeerJ	3	101603425	e1463
Natural Learning Opportunities for Infants, Toddlers, and Preschoolers.	Dunst, Carl J; Bruder, Mary Beth; Trivette, Carol M; Raab, Melinda; McLean, Mary	This article describes how to identify sources of children's learning opportunities, how families and practitioners can work together to choose natural learning environments as a source of learning opportunities, how to use children's interests for involving them in everyday learning opportunities, and how an intervention plan can increase learning opportunities. (Contains references.) (CR)	2001	Young Exceptional Children	4	3	18-25
Exploring Our World: Outdoor Classes for Parents and Children.	Desrochers, Joyce	Describes the outdoor adult education classes conducted by a community college in California designed for parents and their children ages 5 through 8 years. Classes include parenting topics, music, movement, crafts, stories, hiking, and nature awareness, focusing on sensual outdoor experiences for children. Describes what children gain from outdoor classes and how to start such a class. (KB)	2001	Young Children	56	5	11-Sep
Everyday Activity Settings, Natural Learning Environments, and Early Intervention Practices	Dunst, Carl J; Bruder, Mary Beth; Trivette, Carol M; Hamby, Deborah W	Findings from two studies examining the parent and child outcomes associated with different ways of conceptualizing natural learning environment early intervention practices are presented. One sample in each study was asked to indicate the extent to which early intervention practitioners implemented their interventions in everyday family or community activities, and one sample in each study was a…	2006	Journal of Policy and Practice in Intellectual Disabilities	3	1	10-Mar
Space-TimeScapes as Ecopedagogy	Dunkley, Ria Ann	This emergent field of ecopedagogy gives little conceptual, methodological, and empirical consideration to the significance of spatial and temporal elements of environmental learning. This article focuses on both spatial and temporal components of three ecopedagogic instances, examining experiences from participant's perspective. Specific (eco)pedagogic dimensions of each learning experience are …	2018	Journal of Environmental Education	49	2	117-129
An active play intervention to improve physical activity and fundamental movement skills in children of low socio-economic status: feasibility cluster randomised controlled trial.	Johnstone, Avril; Hughes, Adrienne R; Bonnar, Lizann; Booth, Josie N; Reilly, John J	Introduction: Active play is a novel approach to addressing low physical activity levels and fundamental movement skills (FMS) in childhood and new interventions must be developed and evaluated., Aim: This study aimed to determine the feasibility of a 10-week school-based 'active play' intervention, and present preliminary findings on four outcomes: physical activity levels, FMS, inhibition, and …	2019	Pilot and feasibility studies	5	101676536	45
A randomised controlled trial of multiple periods of outdoor free-play to increase moderate-to-vigorous physical activity among 3 to 6 year old children attending childcare: study protocol.	Wolfenden, Luke; Wiggers, John; Morgan, Philip; Razak, Lubna Abdul; Jones, Jannah; Finch, Meghan; Sutherland, Rachel; Lecathelinais, Christophe; Gillham, Karen; Yoong, Sze Lin	BACKGROUND: The implementation of physical activity interventions in centre-based childcare services has been recommended to improve child health. This study aims to evaluate the efficacy of scheduling multiple periods of outdoor free play in increasing the time children spend in moderate-to-vigorous physical activity (MVPA) during childcare., METHODS: The study will employ a between group cluste…	2016	BMC public health	16	100968562	926
A quasi-experimental cross-disciplinary evaluation of the impacts of education outside the classroom on pupils' physical activity, well-being and learning: the TEACHOUT study protocol.	Nielsen, Glen; Mygind, Erik; Bolling, Mads; Otte, Camilla Roed; Schneller, Mikkel Bo; Schipperijn, Jasper; Ejbye-Ernst, Niels; Bentsen, Peter	BACKGROUND: Education Outside the Classroom (EOTC) is a teaching method that aims to promote schoolchildren's learning, physical activity (PA), social relations, motivation, and well-being. EOTC activities are characterized by teachers using the local environment in their teaching, and involve innovative teaching methods, child-led approaches to problem-solving, experimentation, cooperation, PA, …	2016	BMC public health	16	1	1117
Maternal depressive symptoms and child obesity in low-income urban families.	Gross, Rachel S; Velazco, Nerissa K; Briggs, Rahil D; Racine, Andrew D	OBJECTIVE: To characterize the relationship between maternal depressive symptoms and child weight status, obesity-promoting feeding practices, and activity-related behaviors in low-income urban families., METHODS: We conducted a cross-sectional survey of mothers with 5-year-old children receiving pediatric care at a federally qualified community health center. We used regression analyses to exami…	2013	Academic pediatrics	13	4	356-63
Where they live, how they play: neighborhood greenness and outdoor physical activity among preschoolers.	Grigsby-Toussaint, Diana S; Chi, Sang-Hyun; Fiese, Barbara H; STRONG Kids Project Writing Group	BACKGROUND: Emerging empirical evidence suggests exposure to "green" environments may encourage higher levels of physical activity among children. Few studies, however, have explored this association exclusively in pre-school aged children in the United States. We examined whether residing in neighborhoods with higher levels of greenness was associated with higher levels of outdoor physical activ…	2011	International journal of health geographics	10	101152198	66
Enhancing Outdoor Play with an Obstacle Course.	Griffin, Christina; Rinn, Brad	Discusses building an outdoor obstacle course with found materials to enhance static playground equipment and promote developmentally appropriate play activity for 3- to 8-year olds. Discusses developmental and learning goals of obstacle courses; includes photographs of building equipment and sample layouts. Encourages enlisting children to help design and build the obstacle course as part of the…	1998	Young Children	53	3	18-23
Making Outdoor Learning Possible.	Greenman, Jim	Discusses the importance for children of playing outdoors. Describes playground types (traditional, creative, and environmental), a vision of the ideal playground, and specific types of outdoor places that most benefit children, including places for active motor play and places to "be human." (EV)	2003	Child Care Information Exchange		151	75-76
Transcript: "Can Run, Play on Bikes, Jump the Zoom Slide, and Play on the Swings"--Exploring the Value of Outdoor Play	Greenfield, Cheryl	This paper explores some questions surrounding the provision of outdoor play for young children, and challenges adults who share responsibility for "creating future play" to consider not only what we as adults value but also what children value about the outdoor environment. The question is raised as to how the values we hold and the images we have of children impact on playground design. This pa…	2004	Australian Journal of Early Childhood	29	2	05-Jan
The Use of Cross-Curricular Activity on Interactive Playgrounds to Supplement School-Based Physical Activity: An Exploratory Study	Greene, Amy; Dotterweich, Andy R	Childhood obesity and physical inactivity are serious threats to the health and wellness of our schoolchildren. Research has shown that play and physical activity are important in development, behaviour and academic achievement. Through the efforts of coordinated school health program and a Physical Education for Progress grant, a county school system in a southern state was able to construct mul…	2013	Educational Studies	39	1	96-103
The Experience of Pedagogic Intensity in Outdoor Education	Foran, Andrew	This paper is a phenomenological examination of Nova Scotian teachers leading children outside the normal school environment for instructional purposes. Phenomenology can examine the everyday, taken-for-granted phenomena in human experiences. Absent in experiential research is the focus on teachers' experience in outside programs. In addressing this gap, anecdotes that capture unique elements of …	2005	Journal of Experiential Education	28	2	147-163
Active play opportunities at child care.	Tandon, Pooja S; Saelens, Brian E; Christakis, Dimitri A	BACKGROUND AND OBJECTIVES: Physical activity (PA) is important for children's health and development, yet preschoolers are not meeting PA recommendations. The objective of this study was to examine different PA opportunities at child care and how variation in indoor versus outdoor and free versus teacher-led opportunities relate to children's PA., METHODS: An observational study of 98 children (m…	2015	Pediatrics	135	6	e1425-31
Including "Everyone" in Outdoor Play.	Flynn, Lynda L; Kieff, Judith	Presents guidelines for outdoor play that are important when young children have special needs. Details a decision-making process for planning adaptations and practical strategies for making adaptations and interventions to enhance outdoor play for children with special needs. Lists adaptations for a child who is blind, is deaf, has physical challenges, has autism spectrum disorder, or has cognit…	2002	Young Children	57	3	20-26
Nature and Its Influence on Children's Outdoor Play	Dowdell, Kellie; Gray, Tonia; Malone, Karen	A growing body of literature indicates that humans need contact with nature for their wellbeing, however at the same time young children are becoming increasingly separated from the natural world as their access to the outdoors diminishes. The importance of school and prior-to-school settings in connecting children with nature has been acknowledged. This study sought to find out how opportunities…	2011	Australian Journal of Outdoor Education	15	2	24-35
Connecting Children and Family with Nature-Based Physical Activity	Flett, M Ryan; Moore, Rebecca W; Pfeiffer, Karin A; Belonga, Joyce; Navarre, Julie	Background: As the obesity epidemic expands to include younger Americans, there is greater need to understand youth experiences and to identify innovative strategies to promote physical activity in children and adolescents. Connecting children and families with nature-based activities is an example of a strategy that may promote physical activity and other aspects of health and well-being in chil…	2010	American Journal of Health Education	41	5	292-300
The effect of green exercise on blood pressure, heart rate and mood state in primary school children.	Duncan, Michael J; Clarke, Neil D; Birch, Samantha L; Tallis, Jason; Hankey, Joanne; Bryant, Elizabeth; Eyre, Emma L J	The aim of this study was exploratory and sought to examine the effect on blood pressure (BP), heart rate (HR) and mood state responses in primary school children of moderate intensity cycling whilst viewing a green environment compared to exercise alone. Following ethics approval and parental informed consent, 14 children (seven boys, seven girls, Mean age +/- SD = 10 +/- 1 years) undertook two,…	2014	International journal of environmental research and public health	11	4	3678-88
Place-Based Curriculum Making: Devising a Synthesis between Primary Geography and Outdoor Learning	Dolan, Anne M	Outdoor learning provides children with an opportunity to experience the interdisciplinary nature of the real world through interactions with each other and the planet. Geographical enquiry involves exploring the outdoors in an investigative capacity. Space, place and sustainability are three core concepts in primary geography, although sustainability is applicable to all curricular areas. This a…	2016	Journal of Adventure Education and Outdoor Learning	16	1	49-62
Hybrid Online Education: Identifying Integration Models Using Adventure Learning	Doering, Aaron; Veletsianos, George	In this paper we sought to understand how teachers chose to integrate a hybrid online education program in their classrooms, how students responded to this choice, and how students' experiences were influenced by the integration model chosen by the teachers. Data collected via classroom observations, personal interviews, and focus groups suggest four integration models: curriculum-based, activiti…	2008	Journal of Research on Technology in Education	41	1	23-41
The Natural Environment as a Playground for Children: The Impact of Outdoor Play Activities in Pre-Primary School Children.	Fjortoft, Ingunn	Investigated how play in the natural environment of three Norwegian kindergartens might stimulate 5- to 7-year-olds' motor fitness, focusing on the affordances of the landscape for versatile play. Found that children using the forest as a playscape performed better in motor skills than children on a traditional playground. Play activities related to the affordances of the vegetation and topograph…	2001	Early Childhood Education Journal	29	2	111-17
Exploring Adventure Therapy as an Early Intervention for Struggling Adolescents	Dobud, Will	This paper presents an account of a research project that explored the experiences of adolescents struggling with behavioral and emotional issues, who participated in a 14-day adventure therapy program in Australia referred to by the pseudonym, "Onward Adventures". All participants of this program over the age of 16 who completed within the last two years were asked to complete a survey. The qual…	2016	Journal of Outdoor and Environmental Education	19	1
"If Only": Outdoor and Adventurous Activities and Generalised Academic Development	Dismore, Harriet; Bailey, Richard	This paper reports on research conducted as part of a project, the aim of which was to utilise outdoor and adventurous experiences to help schools address their "if only" factor--that aspect of learning perceived to be key to raising standards, whether it be the acquisition of knowledge, skills or a change in attitudes to learning. The project involved nine schools and 671 children, all engaged i…	2005	Journal of Adventure Education and Outdoor Learning	5	1	19-Sep
An Exploration of Infant and Toddler Unstructured Outdoor Play	Dinkel, Danae; Snyder, Kailey; Patterson, Tyler; Warehime, Shane; Kuhn, Miriam; Wisneski, Debora	Unstructured outdoor play is important for children's development. The present study examined infants' and toddlers' physical and social unstructured outdoor play behaviors within childcare centers. Children's outdoor play behaviors were video recorded at two centers (A&B) and assessed using a modified version of the Observational System for Recording Physical Activity in Children in Preschool (O…	2019	European Early Childhood Education Research Journal	27	2	257-271
Outdoor Education Gives Fewer Demands for Action Regulation and an Increased Variability of Affordances	Fiskum, Tove Anita; Jacobsen, Karl	In children's lives there are a lot of instigators for actions in every milieu and situation. When children grow older, the cortical activity starts to regulate the action instigation from the limbic system. The school system makes demands of action regulation for children. In outdoor education the many instigators for actions are not under the same demands for regulation as inside the classroom.…	2013	Journal of Adventure Education and Outdoor Learning	13	1	76-99
A Bayesian Mixed-Methods Analysis of Basic Psychological Needs Satisfaction through Outdoor Learning and Its Influence on Motivational Behavior in Science Class.	Dettweiler, Ulrich; Lauterbach, Gabriele; Becker, Christoph; Simon, Perikles	Research has shown that outdoor educational interventions can lead to students' increased self-regulated motivational behavior. In this study, we searched into the satisfaction of basic psychological needs (BPN), i.e., autonomy support, the learners' experience of competence, and relatedness, both within the peer group and with their teachers, through outdoor learning. From 2014 to 2016, n = 281 …	2017	Frontiers in psychology	8	101550902	2235
Relationships between area-level socioeconomic status and urbanization with active transportation, independent mobility, outdoor time, and physical activity among Canadian children.	Delisle Nystrom, Christine; Barnes, Joel D; Blanchette, Sebastien; Faulkner, Guy; Leduc, Genevieve; Riazi, Negin A; Tremblay, Mark S; Trudeau, Francois; Larouche, Richard	BACKGROUND: Active transportation (AT), independent mobility (IM), and outdoor time are promising ways to increase children's physical activity. However, in order to create interventions to increase those forms of physical activity, it is important to understand the relationships between area-level socioeconomic status (SES) and type of urbanization with AT, IM, outdoor time, and physical activit…	2019	BMC public health	19	1	1082
Can Learning in Informal Settings Mitigate Disadvantage and Promote Urban Sustainability? School Gardens in Washington, DC	Fisher-Maltese, Carley; Fisher, Dana R; Ray, Rashawn	This article explores how school gardens provide learning opportunities for school-aged children while concurrently helping cities achieve sustainability. The authors analyse this process in Washington, DC, a particularly innovative metropolis in the United States. This national capital city boasts two of the most progressive examples of legislation aimed at improving environmental awareness and …	2018	International Review of Education	64	3	295-312
Men and Women in Outdoor Play--Changing the Concepts of Caring Findings from Norwegian and Austrian Research Projects	Emilsen, Kari; Koch, Bernhard	In many countries there are very few men in professional care for young children. In this paper we will focus on the different perspectives of male and female workers to outdoor play and discuss the role of outdoor activities in recruiting more men to pre-schools. The article is based on research in Norway and Austria. The results draw the conclusion that men with the opportunity to stay outdoors…	2010	European Early Childhood Education Research Journal	18	4	543-553
Outdoors: An Important Context for Young Children's Development.	Davies, Margaret M	The outdoor environment is a significant and essential component of curriculum for young children, having the potential to foster and extend all aspects of development. Children can experience a greater sense of freedom and nature than is generally possible indoors. Evidence suggests that early childhood teachers underestimate the importance of outdoor activities, which can have implications for …	1996	Early Child Development and Care	115		37-49
Feasibility of increasing childhood outdoor play and decreasing television viewing through a family-based intervention in WIC, New York State, 2007-2008.	Davison, Kirsten K; Edmunds, Lynn S; Wyker, Brett A; Young, Laurie M; Sarfoh, Vanessa S; Sekhobo, Jackson P	INTRODUCTION: Active Families is a program developed to increase outdoor play and decrease television viewing among preschool-aged children enrolled in the Special Supplemental Nutrition Program for Women, Infants, and Children (WIC). Our objective was to assess its feasibility and efficacy., METHODS: We implemented Active Families in a large WIC clinic in New York State for 1 year. To this end, …	2011	Preventing chronic disease	8	3	A54
Children's Playgrounds and Everyday City Life of Childhood	Filipova, Alexandra Gennadyevna; Syroed, Nadezhda Savvovna; Goncharova, Svetlana Vladimirovna	Play areas of entertainment and development are new recourses for modern city children, but at the same time, they produce risks of road traffic accidents, deviation, social inequality and social exclusion. Playgrounds in city/town yards are free zones of children's pastime, where children communicate and play together. The aim of this article is to consider children's playgrounds as semantic cen…	2016	International Journal of Environmental and Science Education	11	10	3406-3411
Trailblazers	English, Lyn D; Humble, Steve; Barnes, Victoria E	A recent study in the United Kingdom provides strong evidence that well-organized activities outside the classroom contribute significantly to the quality and depth of children's learning, including their personal, social, and emotional development. Outdoor math trails supply further evidence of such enhanced learning. This article focuses on the creation, implementation, and the benefits of math…	2010	Teaching Children Mathematics	16	7	402-409
Spying on Children during a School Playground Intervention Using a Novel Method for Direct Observation of Activities during Outdoor Play	Engelen, Lina; Wyver, Shirley; Perry, Gabrielle; Bundy, Anita; Chan, Tammie Kit Yee; Ragen, Jo; Bauman, Adrian; Naughton, Geraldine	Our aims were to examine the efficacy of a new observational instrument "System for Observing Outdoor Play" for detecting changes in outdoor play and chart the use of recycled and repurposed materials in the school playground during the course of an intervention to increase outdoor play. Children from one Sydney primary school were observed (N = 111; 5-12 years) using an observational instrument …	2018	Journal of Adventure Education and Outdoor Learning	18	1	86-95
Creative Learning Environments in Education--A Systematic Literature Review	Davies, Dan; Jindal-Snape, Divya; Collier, Chris; Digby, Rebecca; Hay, Penny; Howe, Alan	This paper reports on a systematic review of 210 pieces of educational research, policy and professional literature relating to creative environments for learning in schools, commissioned by Learning and Teaching Scotland (LTS). Despite the volume of academic literature in this field, the team of six reviewers found comparatively few empirical studies published in the period 2005-2011 providing f…	2013	Thinking Skills and Creativity	8		80-91
Forest School in an Inner City? Making the Impossible Possible	Elliott, Heather	The Forest School approach to Early Years education, originally developed in Scandinavia, is influencing learning outside the classroom in England. An inner city primary school in Yorkshire investigated the nature and purpose of Forest Schools in Denmark, through a study visit, prior to developing their own Forest School in the midst of an urban landscape. The views of staff and parents were soug…	2015	Education 3-13	43	6	722-730
Growing a Nature Kindergarten That Can Flourish	Elliot, Enid; Krusekopf, Frances	Growing a nature kindergarten that can flourish takes a community, careful planning, and sustained support. In 2011, the Sooke School District in British Columbia, Canada undertook the project of creating a nature kindergarten when outdoor programs of this kind did not exist in the Canadian public school system. Inspired by the well-established forest school and nature preschool models in norther…	2018	Australian Journal of Environmental Education	34	2	115-126
An Australian Perspective of a Forest School: Shaping a Sense of Place to Support Learning	Cumming, Fiona; Nash, Melanie	There is growing discussion on the use of local outdoor environments to enhance a person's sense of belonging. Sense of belonging and sense of place are components that can promote positive learning identities and attachments to community and, in turn, address issues of cycles of disadvantage. This article researched the impact of an interpretation of the forest school approach to learning in a p…	2015	Journal of Adventure Education and Outdoor Learning	15	4	296-309
Making the Most of Water Play.	Crosser, Sandra	Notes that in early childhood classrooms or outdoors, a water center can be the catalyst for building concepts, developing language, and promoting social skills. Discusses how to set up such a center and the teacher's role in facilitating learning through this medium. Includes 25 ideas for promoting discovery learning in water play. (HTH)	1994	Young Children	49	5	28-32
Thinking outside the Four Walls of the Classroom: A Canadian Nature Kindergarten	Elliot, Enid; Krusekopf, Frances	The authors share a narrative of planning and implementing a Nature Kindergarten in the public school system in British Columbia, Canada. Inspired by similar programs in Northern Europe, the Nature Kindergarten became the first program of its kind in Western Canada. The importance of developing pedagogical principles, understanding local context and designing a program that is responsive to place…	2017	International Journal of Early Childhood	49	3	375-389
Knowing Me Knowing You: Building Valuable Relationships outside the Classroom	Cramp, Andy	This small-scale case study begins with some background to outdoor education and residential trips. The article then moves on to look at some of the research around the importance of the child as person and the nature of pupil-teacher relationships in the working environment of the classroom. It then investigates the development of pupil-teacher relationships on a residential trip by discussing t…	2008	Education 3-13	36	2	171-182
Children with Autism Spectrum Disorder in the Mainstream Playground	Couper, Llyween; Sutherland, Dean; van Bysterveldt, Anne	This paper explores the place of the school playground in the lives of children with Autism Spectrum Disorder (ASD). We discuss the physical environment, school systems and practices that support the development of social competence and increased peer interactions for children with ASD in their school playground. Highlighted issues include the importance of play, and the value of the school playg…	2013	Kairaranga	14	1	25-31
Putting Play Back into the Playground	Couper, Llyween	During 2008 and 2009, a group of nine Resource Teachers: Learning and Behaviour (RTLB) from Canterbury met as a Community of Practice to investigate the way that play in the school playground contributes to the social competence of students. While the original concern was around the needs of students who were unable to manage their behaviour in the playground, the focus shifted to question how th…	2011	Kairaranga	12	1	37-42
Supporting Physical Activity in the Childcare Environment (SPACE): rationale and study protocol for a cluster randomized controlled trial.	Tucker, Patricia; Burke, Shauna M; Gaston, Anca; Irwin, Jennifer D; Johnson, Andrew M; Timmons, Brian W; Vanderloo, Leigh M; Driediger, Molly	BACKGROUND: Young children are prone to low levels of physical activity in childcare. Researchers have identified that preschoolers tend to be more active outdoors than indoors, with higher activity levels occurring during the first 10 minutes of outdoor playtime. Additionally, interventions incorporating either staff training or the inclusion of play equipment have been effective at increasing c…	2016	BMC public health	16	100968562	112
Impact of the Supporting Physical Activity in the Childcare Environment (SPACE) intervention on preschoolers' physical activity levels and sedentary time: a single-blind cluster randomized controlled trial.	Tucker, Patricia; Vanderloo, Leigh M; Johnson, Andrew M; Burke, Shauna M; Irwin, Jennifer D; Gaston, Anca; Driediger, Molly; Timmons, Brian W	BACKGROUND: Physical activity levels among preschoolers in childcare are low and sedentary time high. The Supporting Physical Activity in the Childcare Environment (SPACE) intervention had three components: 1. portable play equipment; 2. staff training; and, 3. modified outdoor playtime (i.e., shorter, more frequent periods). This study aimed to examine the effectiveness of the SPACE intervention…	2017	The international journal of behavioral nutrition and physical activity	14	1	120
Comparing Free Play and Partly Structured Play in 4-5-Years-Old Children in an Outdoor Playground.	Tortella, Patrizia; Haga, Monika; Ingebrigtsen, Jan Erik; Fumagalli, Guido Francesco; Sigmundsson, Hermundur	The aim of this study was to compare how the organization of a movement session as partly structured play or free play influenced the physical activity engagement in 4-5 years old pre-schoolers. The partly structured playgroup consisted of 46 children and the free playgroup consisted of 33 children. The playground activities consisted of 10 sessions each lasting 1 h, executed once per week in the…	2019	Frontiers in public health	7	101616579	197
Exploring Gender Differences within Forest Schools as a Physical Activity Intervention.	Trapasso, Emilia; Knowles, Zoe; Boddy, Lynne; Newson, Lisa; Sayers, Jo; Austin, Clare	This study investigated whether children engaged in more physical activity (PA) on school days that included Forest School (FS) sessions than a regular school day or a school day with a Physical Education (PE) lesson. How FS sessions influenced children's general levels of PA and wellbeing was also explored across gender. A mixed-methods study followed a sample of 59 child participants aged 7 to …	2018	Children (Basel, Switzerland)	5	10
Position Statement on Active Outdoor Play.	Tremblay, Mark S; Gray, Casey; Babcock, Shawna; Barnes, Joel; Bradstreet, Christa Costas; Carr, Dawn; Chabot, Guylaine; Choquette, Louise; Chorney, David; Collyer, Cam; Herrington, Susan; Janson, Katherine; Janssen, Ian; Larouche, Richard; Pickett, William; Power, Marlene; Sandseter, Ellen Beate Hansen; Simon, Brenda; Brussoni, Mariana	A diverse, cross-sectorial group of partners, stakeholders and researchers, collaborated to develop an evidence-informed Position Statement on active outdoor play for children aged 3-12 years. The Position Statement was created in response to practitioner, academic, legal, insurance and public debate, dialogue and disagreement on the relative benefits and harms of active (including risky) outdoor…	2015	International journal of environmental research and public health	12	6	6475-505
Vision + Community = Outdoor Learning Stations	Eick, Charles; Tatarchuk, Shawna; Anderson, Amy	Outdoor learning areas are becoming more popular as a means for community-based, cross-curricular learning where children study issues of local relevance (Sobel 2004). Outdoor learning areas, any place outside of the school building where children can observe and interact with the natural world around them, include outdoor structures for seating as well as nearby fields, courtyards, woods, and st…	2013	Science and Children	50	7	61-67
Use of the Outdoor Classroom and Nature-Study to Support Science and Literacy Learning: A Narrative Case Study of a Third-Grade Classroom	Eick, Charles J	A case study of an exemplary third grade teacher's use of the outdoor classroom for meeting both state science and language arts standards is described. Data from the researcher's field journal, teacher lesson plans, and teacher interviews document how this teacher used nature-study to bridge outdoor classroom experiences with the state science and language arts curriculum. This teacher's early l…	2012	Journal of Science Teacher Education	23	7	789-803
Adventure-Based Experiential Therapy with Inpatients in Child and Adolescent Psychiatry: An Approach to Practicability and Evaluation	Eckstein, Florian; Ruth, Ulrich	This article examines the use of adventure-based experiential therapy (AET) with child and adolescent psychiatry inpatients. AET environments, indications, practicality, therapeutic effects and research are outlined and clinical findings are reported. Activities such as rock-climbing, exploring a creek and caving are discussed and the limitations of AET in the hospital setting are addressed. AET …	2015	Journal of Adventure Education and Outdoor Learning	15	1	53-63
Images of Play Experiences through a Child's Lens: An Exploration of Play and Digital Media with Young Children	Eckhoff, Angela	This research documents the use of digital media by young children in outdoor play spaces. The research was conducted at a child care center on an urban university campus in the southeastern USA. The research employed a participatory design and used a qualitative, reflexive approach to include the child's voice, ideas, and understandings of their play through the use of child-created, digital ima…	2017	International Journal of Early Childhood	49	1	113-129
Early Childhood Teachers&apos; Views and Teaching Practices in Outdoor Play with Young Children in Singapore	Ebbeck, Marjory; Yim, Hoi Yin Bonnie; Warrier, Sheela	A large amount of research has been conducted on play and in recent years the disappearance of play has been questioned (e.g., Brown in Kindergartners get little time to play. Why does it matter? 2016; Ebbeck and Waniganayake in Play in early childhood education: learning in diverse contexts, Oxford University Press, South Melbourne, 2016). Researchers and practitioners alike have expressed serio…	2019	Early Childhood Education Journal	47	3	265-273
A repeated measures experiment of school playing environment to increase physical activity and enhance self-esteem in UK school children.	Wood, Carly; Gladwell, Valerie; Barton, Jo	School playtime provides daily opportunities for children to be active outdoors, but only makes small contributions to physical activity (PA) requirements. Natural environments facilitate unstructured PA and children report a preference for play in nature. Thus, play on the school field might encourage children to be more active during playtime. The primary aim of this study was to examine the im…	2014	PloS one	9	9	e108701
Mothers' Perceived Neighbourhood Environment and Outdoor Play of 2- to 3.5-Year-Old Children: Findings from the Healthy Beginnings Trial.	Xu, Huilan; Wen, Li Ming; Hardy, Louise L; Rissel, Chris	BACKGROUND: This study aims to investigate whether mothers' perceived neighbourhood environment is associated with outdoor playtime of 2- to 3.5-year-old children., METHODS: Cross-sectional analyses were conducted using data from the Healthy Beginnings Trial (HBT). Data on children's outdoor playtime and mothers' perceived neighbourhood environment were collected through face-to-face interviews w…	2017	International journal of environmental research and public health	14	9
Changes in Anxiety Following a Randomized Control Trial of a Theatre-Based Intervention for Youth with Autism Spectrum Disorder	Corbett, Blythe A; Blain, Scott D; Ioannou, Sara; Balser, Maddie	Increased anxiety and stress are frequently found in children with autism spectrum disorder and are associated with social challenges. Recently, we reported changes in social competence following peer-mediated, theatre-based intervention. The purpose of this study was to examine the impact of the intervention on reducing anxiety and stress. Participants included 30 youth with autism spectrum diso…	2017	Autism: The International Journal of Research and Practice	21	3	333-343
Embracing Risk in the Canadian Woodlands: Four Children&apos;s Risky Play and Risk-Taking Experiences in a Canadian Forest Kindergarten	Coe, Heather A	Children are born with an intrinsic drive and natural curiosity to explore the world around them. Just as young children are attracted to the natural world, they too are enticed by the physical challenges and risk-taking experiences that such environments provide. Based on research conducted at one of Canada's first Forest Kindergartens and using Sandseter's conceptualization of risk, this articl…	2017	Journal of Early Childhood Research	15	4	374-388
Learning While Playing: Children&apos;s Forest School Experiences in the UK	Coates, Janine K; Pimlott-Wilson, Helena	Children's outdoor play is declining, despite clear links between play, learning and development. Alternative learning initiatives which provide children with a diversity of play opportunities, including the chance to play outdoors, are therefore needed. One such programme, Forest School, is increasing in popularity in the UK and internationally, yet little is understood about its impact on child…	2019	British Educational Research Journal	45	1	21-40
Fall Down, Go Boom	Clendaniel, Morgan	In the last two decades, playgrounds have gotten safer, more streamlined--and progressively worse. Today's playgrounds are distinctly less fun, and distinctly worse for kids. But there's a new vision for tomorrow's playgrounds--letting children design their ideal playgrounds, which parents and community leaders look through when selecting the playground's equipment. (ERIC)	2009	Education Digest: Essential Readings Condensed for Quick Review	74	6	31-36
Nature and the Outdoor Learning Environment: The Forgotten Resource in Early Childhood Education	Cooper, Allen	Longitudinal studies now confirm the economic, academic, and social importance of high-quality early childhood education. At the same time, a substantial body of research indicates that an outdoor learning and play environment with diverse natural elements advances and enriches all of the domains relevant to the development, health, and well-being of young children. Despite these findings, the ou…	2015	International Journal of Early Childhood Environmental Education	3	1	85-97
Benching Playground Loneliness: Exploring the Meanings of the Playground Buddy Bench	Clarke, Katherine Maureen	The buddy bench, a primary school playground implementation designed to eliminate playground loneliness, provides a potential strategy to ensure more children reap the positive benefits of elementary school recess. Through children's artwork, in-depth interviews, and playground observation this ethnographic study explores the socially constructed meanings of the buddy bench and their implications…	2018	International Electronic Journal of Elementary Education	11	1	21-Sep
An Investigation of the Status of Outdoor Play	Clements, Rhonda	This study discusses the extent to which children in the USA today participate in active, outdoor play, compared with the previous generation. Eight hundred and thirty mothers nationwide were surveyed regarding their active, outdoor play experiences as children, as well as their children&apos;s play experiences today. The mother&apos;s play experiences, compared with the child&apos;s, clearly ind…	2004	Contemporary Issues in Early Childhood	5	1	68-80
Group Climate and Development in Adventure Therapy: An Exploratory Study	Christian, David D; Brown, Cian L; Portrie-Bethke, Torey L	This study explored the group developmental process of Adventure Therapy (AT) conducted with 9th grade students (n = 20). Researchers measured avoidance, conflict, and cohesion and compared results from this study to the development of traditional counseling groups. Results suggested that AT groups follow a similar developmental process as traditional group counseling as evidenced by a statistica…	2019	Journal for Specialists in Group Work	44	1	25-45
Shade coverage, ultraviolet radiation and children's physical activity in early childhood education and care.	Christian, Hayley; Lester, Leanne; Trost, Stewart G; Trapp, Georgina; Schipperijn, Jasper; Boruff, Bryan; Maitland, Clover; Jeemi, Zakia; Rosenberg, Michael; Barber, Paul; Eslick, Harry	OBJECTIVE: To investigate the association between shade coverage in early childhood education and care (ECEC) centres and pre-school children's physical activity, outdoor time and ultraviolet radiation (UVR) exposure., METHODS: A total of 48 ECEC centres (678 children) in the Western Australian Play Spaces and Environments for Children's Physical Activity (PLAYCE) study took part. Physical activi…	2019	International journal of public health		101304551
A haven of green space: learning from a pilot pre-post evaluation of a school-based social and therapeutic horticulture intervention with children.	Chiumento, Anna; Mukherjee, Ipshita; Chandna, Jaya; Dutton, Carl; Rahman, Atif; Bristow, Katie	BACKGROUND: Research suggests outdoor activity in green spaces is important for children's mental, emotional and social wellbeing. A recognised green space intervention is "Social and Therapeutic Horticulture" (STH). We discuss findings from a pilot STH intervention, "A Haven of Green Space" conducted in North West England. The target group were school children aged 9-15 years experiencing behavi…	2018	BMC public health	18	1	836
Comparing and Contrasting Primary School Playgrounds in Turkey and Australia	Chancellor, Barbara; Cevher-Kalburan, Nilgun	This collaborative study aims to investigate aspects of school playgrounds in the city of Denizli, Turkey and in the state of Victoria, Australia. Using a survey designed for a recent study in Victoria, data was collected from a large number of schools in both settings and analysed in light of international research findings. The most significant differences between playgrounds in both contexts a…	2014	International Education Journal: Comparative Perspectives	13	2	41-59
Outdoor Motor Play: Analysis, Speculations, Research Paths	Ceciliani, Andrea; Bortolotti, Alessandro	In our rapidly changing contemporary society, it has become apparent that children spend significantly less time playing outdoors than their parents did. Therefore, considerable attention must be paid by professionals to engage this challenge, especially within early educational contexts. The goal of this study was to first explore the continual drive of play in educational growth and, second, th…	2013	Center for Educational Policy Studies Journal	3	3	65-86
A Nature-Based Social-Emotional Approach to Supporting Young Children's Holistic Development in Classrooms with and without Walls: The Social-Emotional and Environmental Education Development (SEED) Framework	Carter, Deborah	This paper describes a nature-based social-emotional approach to supporting young children's holistic development that can be applied in a range of early childhood settings from forest kindergartens and nature-based preschools to more traditional center-based early childhood programs. "The Social-Emotional and Environmental Education Development (SEED) Framework" blends early childhood education,…	2016	International Journal of Early Childhood Environmental Education	4	1	24-Sep
Plant Yourself on the Ground and Let Your Roots Grow: Human Development through Intimate Outdoor Experiences	Carruthers, Vienna	Ever since the author first read about the concept of a "Sit Spot" in "Coyote's Guide to Connecting with Nature" by Young, Haas and McGown (2010), it struck a strong chord within her. She has been aware of the concept of having a special place within nature that people are connected to and return to often, but she hadn't known that there are structured lessons created to enable practice. She beli…	2011	Pathways: The Ontario Journal of Outdoor Education	23	3	26-28
Playing the Day Away: The Importance of Constructive Play in Early Childhood Settings.	Oliver, Susan J; Klugman, Edgar	Discusses the importance of play for the development of young children. Defines constructive play and identifies the benefits of play for children. Describes the current play landscape as characterized by increasing "screen time," limited outdoor play time, increased violence exposure, overscheduling, and overfacilitating. Emphasizes that the caregiver/teacher is crucial in making constructive pl…	2002	Child Care Information Exchange		145	66-70
Outdoor Play: A Window on Social-Cognitive Development.	Hartle, Lynn; And Others	Observed the playground behavior and social interaction of 27 kindergarten children in a university laboratory school, focusing on the children's ability to successfully negotiate social interactions. Found that communication skills, ability to recognize and understand others' emotions and needs, and self-confidence are critical to positive social development. (MDM)	1994	Dimensions of Early Childhood	23	1	27-31
Designing outdoor Learning Environments for and with Children.	Guddemi, Marcy; Eriksen, Aase	Provides an overview of outdoor learning environments, discusses types of children's play that promote their learning and growth, examines the role of outdoor play on children's development, and lists several indoor activities which can also be used as outdoor activities. (BC)	1992	Dimensions of Early Childhood	20	4	15-18
Everything under the Sun: Outside Learning.	Vaughn, Elizabeth	Suggests that children will become more constructively involved during outside play time if teachers and caregivers plan and implement outdoor learning centers and change them frequently. Identifies four kinds of play and describes appropriate learning center activities for each. (BB)	1990	Dimensions	18	4	20-22
"Going Outdoors."	Greenman, Jim; And Others	This special section contains articles on outdoor activities in early childhood programs which can be used as training materials for directors and teachers. Articles discuss the value of outdoor experiences; a playground evaluation instrument; attitudes about outdoor play; ideas forteachers to stimulate children's outdoor play; and strategies to help teachers enjoy outdoor time with children. (BB)	1993	Child Care Information Exchange		91	35-54
Getting Gifted Kids Outdoors: Tips for a Summer of Play	Fish, Leigh Ann; Bailie, Patti Ensel	For many, childhood memories are of outdoor play: "baking" mud pies, building forts, climbing trees, playing tag at the park, and constructing sand castles at the beach. Children today spend only half as much time playing outside as their parents did 30 years ago. Childhood is moving indoors, yet research shows that a lack of outdoor play can have serious consequences for children. There are seve…	2018	Parenting for High Potential	7	2	06-May
Designing Playgrounds for Children of All Abilities.	Goltsman, Susan	Provides performance criteria for creating accessibility for and integration of children of all abilities within school playgrounds. Included are recommendations for accessible route designs; play equipment; sand and water play; gathering places and outdoor classrooms; entrances and signage; and fences, enclosures, and barriers. Proposed changes in ADA law are highlighted. (GR)	1997	School Planning and Management	36	10
Safe Playgrounds: Increased Challenges, Reduced Risks.	Hudson, Susan D; Thompson, Donna; Mack, Mick G	Discusses the design of playgrounds to maximize play value and minimize risk. Considers four major risk factors--lack of supervision, inappropriate design for children's ages, falls to hard surfaces, and poor equipment maintenance--and discusses ways to design the playground to minimize these risks. (JPB)	2001	Dimensions of Early Childhood	29	1	18-23
Turning Our World of Learning Inside Out!	Monsalvatge, Laura; Long, Kris; DiBello, Lilia	Early childhood professionals constantly reflect upon how to improve the quality of educational experiences for young children. They are often encouraged to create centers that support the development of language, literacy and mathematical concepts inside the classroom, but they often forget that there is an untapped world of learning just outside the classroom door. This article describes the st…	2013	Dimensions of Early Childhood	41	3	23-30
Shady Oaks Playscape Revisited: A Natural Playscape that Evolves over Time	Keeler, Rusty	Shady Oak Christian School serves children ages two and a half through second grade and in the summer provides programs for preschoolers through fifth grade. The school has an amazing home-like environment with a super go-getting director, Joyce Trigger. In this article, the author presents an interview with Joyce Trigger about her playscape and how she makes it happen. (ERIC)	2008	Exchange: The Early Childhood Leaders' Magazine Since 1978	30	5	13-Dec
Where Do the Children Play?	Kilty, Katie	Adventure programs and philosophies can be an effective means for realizing violence prevention programming goals. Collaborative, noncompetitive activities help children develop a heightened sense of empathy and perspective, create and apply supportive behavioral norms, and in turn, improve conduct and climate in schools. Sample programs include the peaceable playground and diversity retreat. (TD)	2001	Zip Lines: The Voice for Adventure Education		43	16-Dec
Do School Playgrounds Trigger Playground Bullying?	Lambert, E Beverley	Focuses on school-based triggers for disruptive and hurtful bullying behavior. Reviews playground design, patterns of children's access to and use of playgrounds, mode of teacher supervision, and the role of the school in early intervention as these factors relate to the dynamics of playground behavior. (DLH)	1999	Canadian Children	24	1	25-31
Playgrounds for School-Age Afterschool Programs.	Wardle, Francis	Notes the increase in after-school programs for school-age children and discusses ways to meet the outdoor play needs of this age group. Stresses the need to recognize the unique physical, cognitive, and social needs of school-age children; offers suggestions for developing or modifying playgrounds to meet those needs. (TJQ)	1998	Child Care Information Exchange		121	28-30
Playgrounds: They're Not Just for Fun Anymore.	Rittner-Heir, Robbin M	Describes a playground classroom that helps children maximize their learning experiences through outdoor play activities while also offering opportunities for social interaction. (GR)	2001	School Planning & Management	40	2	61-64
Early Childhood Educator Perspectives on the First Year of Implementing an Outdoor Learning Environment in Singapore	Lyne Strachan, Andrea; Lim, Elaine; Yip, Hoe Yin; Lum, Grace	Using a qualitative case-study approach, this small-scale pilot study explores the potential challenges and opportunities faced by early childhood educators in their first year of implementing a dedicated Outdoor Learning Environment (OLE) at their school. Participants include two Kindergarten teachers working at a large international school in Singapore. Key findings reveal the ways in which stu…	2017	Learning: Research and Practice	3	2	85-97
Inclusive Outdoor Education and Environmental Interpretation.	McAvoy, Leo; Schleien, Stuart	Results of six demonstration/research projects at outdoor education and interpretive facilities indicate that these inclusive outdoor programs were effective in terms of participation, peer acceptance, and learning outcomes for children and adolescents with and without disabilities. Programming recommendations focus on environmental awareness as a primary goal, respect, peer training of nondisabl…	2001	Taproot	13	1	16-Nov
The Child and the Natural Environment.	O'Shaughnessy, Molly	Discusses the importance of developing a child's relationship with nature in Montessori education. Surveys natural outdoor activities for the toddler and 3- to 6-year- old child, including addressing the planet's functions and destiny through maps, storytelling, and going out, and for young adolescents, living on the land. (JPB)	2000	NAMTA Journal	25		119-43
Play and the Outdoors: What's New under the Sun?	Oliver, Susan J; Klugman, Edgar	Childhood today is very different from what it was for previous generations, and a sizable part of the difference has something to do with the changing amount of outdoor play time. Early childhood educators are in a powerful and unique position to make sure that children's exposure to the outdoors and its ever-changing wonders is woven into the core of the curriculum. The many sights, sounds, sme…	2005	Exchange: The Early Childhood Leaders' Magazine Since 1978		164	10-Jun
Enhancing Children's Outdoor Learning Experiences with a Mobile Application	Rikala, Jenni	This paper examines how a mobile learning application can enhance children's outdoor learning experiences. The study draws upon empirical evidence gathered in one case study conducted in a Finnish primary school setting in the fall of 2012. The data were collected with student and teacher surveys. The case study indicated that the mobile application provided children with tangible, motivating, an…	2015	Journal of Educational Multimedia and Hypermedia	24	2	139-159
Developing an Outdoor Classroom: Blending Classroom Curriculum and Outdoor Play Space.	Studer, Mary L	Outdoor-learning centers provide information for children to understand their world. These centers are appropriate for emergent curriculums and many sensory experiences, and are created based on the environment and children's current use of the space. Ideas for learning centers include the following: writing center, dramatic play, art and manipulatives, sensory table, science table, reading area,…	1998	Texas Child Care	2	1	19-Dec
Wild Children	Trotman, Helen	In this article, the author, a Forest School Leader with Shropshire Wildlife Trust, shows how nature is the best teacher. She describes a new approach to out-of-classroom learning during which qualified leaders use simple challenges and achievable tasks to encourage child-initiated learning in the great outdoors. At Forest School, children are given the time and space to play in the woods, to thr…	2010	Primary Science		113	15-18
Back to the "Garten": Ontario Kindergarteners Learn and Grow through Schoolyard Pedagogy	MacDonald, Kate; Breunig, Mary	Grounded in the new sociology of childhood and thus valuing the perspectives of young children, this study examined how outdoor, inquiry-based schoolyard pedagogy is experienced by kindergarten students. The study explored two primary research questions: (1) what do students report about their experiences in an outdoor, inquiry-based classroom setting?; and (2) what do teachers report about their…	2018	Journal of Outdoor and Environmental Education	21	2	133-151
Are Playground Injuries Inevitable?	Ward, Amy	This article discusses dangerous aspects of playground equipment and reviews new designs that may help to improve safety at playgrounds. (CB)	1987	Physician and Sportsmedicine	15	4	162-65
Outdoor Play: Combating Sedentary Lifestyles	Thigpen, Betsy	Increasingly sedentary lifestyles are contributing to overweight and other health concerns as children spend less and less time outside engaged in active play. Outdoor play provides important opportunities to explore the natural world, interact with peers, engage in vigorous physical activity, and learn about our environment. However, outdoor environments often fall short of providing infants and…	2007	Zero to Three	28	1	19-23
Green Inclusion: Biophilia as a Necessity	Stavrianos, Alexandros	This article argues that there is a strong link between the pedagogy for inclusion and the pedagogy of environmental education and tries to identify any benefits that could be acquired by pupils when the school system tries to use environmental educational programmes to promote inclusion. The idea of promoting a school yard into a school garden is given as an example. The article suggests that ou…	2016	British Journal of Special Education	43	4	416-429
Multi-sector perspectives on outdoor play in Canada	Alden, Christine; Pyle, Angela	Increasing opportunities for children’s outdoor play is emerging as a priority for multiple sectors given the associated developmental benefits. This study examined the commonalities of multi-sector leaders’ perspectives on outdoor play in Canada. Despite using diverse terminology to describe play, and controversy about risky play, participants articulated three interrelated elements central to o…	2019	International Journal of Play	0	3	16-Jan
Defining and measuring active play among young children: A systematic review	Truelove, Stephanie; Vanderloo, Leigh M.; Tucker, Patricia	Background: Many young children are not meeting the Canadian physical activity guidelines. In an effort to change this, the term active play has been used to promote increased physical activity levels. Among young children, physical activity is typically achieved in the form of active play behavior. The current study aimed to review and synthesize the literature to identify key concepts used to d…	2017	Journal of Physical Activity and Health	14	2	155-166
and Wellbeing : The Purpose , the People and the Outcomes	Shanahan, Danielle F; Burt, Thomas Astell; Barber, Elizabeth A; Brymer, Eric; Cox, Daniel T C; Dean, Julie; Depledge, Michael; Fuller, Richard A; Hartig, Terry; Irvine, Katherine N; Jones, Andy; Kikillus, Heidy; Lovell, Rebecca; Mitchell, Richard		2019			April
Contrasting screen-time and green-time: A case for using smart technology and nature to optimize learning processes	Schilhab, Theresa S.S.; Stevenson, Matt P.; Bentsen, Peter		2018	Frontiers in Psychology	9	JUN	05-Jan
Nature-based recreation associated with connectedness to nature and leisure satisfaction among students in Brazil	Rosa, Claudio D.; Collado, Silvia; Profice, Christiana Cabicieri; Larson, Lincoln R.	There is growing evidence that nature-based recreation (NBR) during childhood promotes connectedness to nature, which in turn fuels NBR during adulthood. In addition to providing a number of health benefits, NBR participation may enhance leisure satisfaction, an important predictor of happiness and life satisfaction. In this exploratory study, we tested these hypothesised links using a path model…	2019	Leisure Studies	38	5	682-691
Children and Nature in Tukum Village: Indigenous Education and Biophilia	Profice, Christiana; Santos, Gabriel Moreira; dos Anjos, Nathane Almeida		2016	Journal of Child and Adolescent Behaviour	4	6
Education outside the classroom increases children's reading performance: Results from a one-year quasi-experimental study	Otte, Camilla R.; Bølling, Mads; Stevenson, Matt P.; Ejbye-Ernst, Niels; Nielsen, Glen; Bentsen, Peter	The use of education outside the classroom (EOtC) in schools is increasing; however, there are currently few studies assessing the longer-term impacts on academic achievement. The aim of the present study was to investigate the association between one school-year of regular (more than 2.0 h a week) participation in EOtC and Danish primary school children's reading performance. We conducted a quas…	2019	International Journal of Educational Research	94		42-51
A school excursion to a museum can promote physical activity in children by integrating movement into curricular activities	Mygind, Lærke; Kryger, Tine; Sidenius, Gry; Schipperijn, Jasper; Bentsen, Peter	Since children spend a large proportion of their time in institutional settings such as schools, health promotion researchers have identified this as an important setting to promote physical activity (PA). Apart from physical education, PA could be integrated into the school curriculum in other ways. Therefore, the aim of this study was to examine whether a school excursion to a museum can increa…	2019	European Physical Education Review	25	1	35-47
About Outdoor Learning	IOL		2019				10-Jan
Engaging and Learning with the Outdoors – The Final Report of the Outdoor Classroom in a Rural Context Action Research Project	Dillon, Justin; Morris, Marian; Ο'Donnell, Lisa; Reid, Alan; Rickinson, Mark; Scott, William	This report paper is to identify the effective educational practices and subsequent learning that can take place in the otdoor classroom.	2005			April	90-90
The association between education outside the classroom and students’ school motivation: Results from a one-school-year quasi-experiment	Bølling, Mads; Otte, Camilla R.; Elsborg, Peter; Nielsen, Glen; Bentsen, Peter	The aim of this quasi-experimental intervention study was to investigate the association between primary school students’ (9–13 years) school motivation and regular participation in education outside the classroom (EOtC). School motivation of 311 Danish public students from 24 intervention classes and 88 students from seven parallel comparison classes was measured at the start and end of the 2014…	2018	International Journal of Educational Research	89		22-35
The extent and dissemination of udeskole in Danish schools	Bentsen, Peter; Søndergaard Jensen, Frank; Mygind, Erik; Barfoed Randrup, Thomas	Studies have shown that outdoor environments lend themselves to particular types of learning at the same time promoting physical activity and well-being of children. In the past decade, Danish public and private schools have introduced curriculum-based outdoor learning as a weekly or bi-weekly 'outdoor school' day for children aged 7-16 - called udeskole in Danish. Based on a national population …	2010	Urban Forestry and Urban Greening	9	3	235-243
Increased provision of udeskole in Danish schools: An updated national population survey	Barfod, Karen; Ejbye-Ernst, Niels; Mygind, Lærke; Bentsen, Peter	Education outside the classroom (EOtC) has the potential to increase children's learning, physical activity, social relations, school motivation, and well-being. In Denmark, EOtC has undergone a rapid development from a grassroots movement to part of a top-down reform in public schools. It is therefore pertinent to provide an update of the survey conducted by Bentsen et al. (2010) and a baseline …	2016	Urban Forestry and Urban Greening	20		277-281
What is LOtC			2019				03-Jan
A quasi-experimental cross-disciplinary evaluation of the impacts of education outside (2).pdf
Comparing apples and pears?: a conceptual framework for understanding forms of outdoor learning through comparison of English Forest Schools and Danish udeskole	Waite, Sue; Bølling, Mads; Bentsen, Peter	Using a conceptual model focused on purposes, aims, content, pedagogy, outcomes, and barriers, we review and interpret literature on two forms of outdoor learning: Forest Schools in England and udeskole in Denmark. We examine pedagogical principles within a comparative analytical framework and consider how adopted pedagogies reflect and refract the culture in which they are embedded. Despite diff…	2016	Environmental Education Research	22	6	868-892
Infant/Toddler Development and Play: Designing Creative Play Environments.	Wortham, Sue C; Wortham, Marshal R	Discusses the importance of the outdoor play area for infant and toddler cognitive, physical and social development. Also discusses design, landscape and arrangement considerations for the play area. (RJC)	1989	Childhood Education	65	5	295-99
Motivational Predictors of Young Adolescents' Participation in an Outdoor Adventure Course: A Self-Determination Theory Approach	Wang, Chee Keng John; Ang, Rebecca P; Teo-Koh, Sock Miang; Kahlid, Abdul	Outdoor education is emerging as a compulsory component of the school curriculum in Singapore. As more and more young people are involved in outdoor education programmes, the motivational factors that influence students' participation in outdoor activities is an important area of study. The purpose of this study was to use the self-determination theory framework to examine post course satisfactio…	2004	Journal of Adventure Education and Outdoor Learning	4	1	57-65
Outdoor Play in Early Childhood Education Settings: Is It Safe and Healthy for Children?	Taylor, Satomi Izumi; Morris, Vivian Gunn	Notes that with safe and developmentally appropriate equipment, outdoor play can be a significant part of high-quality early child care. Highlights 10 suggestions for safe outdoor play. Knowledgeable teachers and appropriate child-caregiver ratio are needed for safe play. (JW)	1996	Early Childhood Education Journal	23	3	153-57
Making the Case for Play Policy: Research-Based Reasons to Support Play-Based Environments	Stegelin, Dolores A	This article can help teachers and directors become eloquent and effective advocates of play-based early learning environments. It defines play and play policy and discusses distinct research areas that support play policy and practice for physical, cognitive, social, and emotional development within diverse early childhood settings. Also presented are three anecdotal examples of current challeng…	2005	Young Children	60	2	76-85
Is Recess an Achievement Context? An Application of Expectancy-Value Theory to Playground Choices	Spencer-Cavaliere, Nancy; Dunn, Janice Causgrove; Watkinson, E Jane	This study investigated the application of an expectancy-value model to children's activity choices on the playground at recess. The purpose was to test the prediction that expectancies for success and subjective task values are related to decisions to engage in specific recess activities such as climbing, playing soccer, or skipping rope. Participants included 242 children in grades 1-4 from fiv…	2009	Alberta Journal of Educational Research	55	1	40-53
Enhancing Learning in the Outdoors.	Nichols, Douglas R	Findings from an experimental study conducted at an interpretive trail indicate that visual and tactile experiences facilitate retention of knowledge. The 160 subjects included adults, college freshmen, and fifth-graders. (IAH)	1989	Journal of Physical Education, Recreation and Dance	60	2	44-46
Preventing unintentional injuries to children under 15 years in the outdoors: a systematic review of the effectiveness of educational programs.	Pearson, Mark; Hunt, Harriet; Garside, Ruth; Moxham, Tiffany; Peters, Jaime; Anderson, Rob	INTRODUCTION: Unintentional injuries to children in the outdoors have a significant impact on child mortality, development and healthcare costs. This paper presents the findings of a systematic review about the effectiveness of programs that provided information, advice or education about the prevention of unintentional injuries to children under 15 years during outdoor play and leisure., METHODS…	2012	Injury prevention : journal of the International Society for Child and Adolescent Injury Prevention	18	2	113-23
Wilderness adventure therapy and cognitive rehabilitation: Joining forces for youth with TBI.	Shanahan, Lucie; McAllister, Lindy; Curtin, Michael	PRIMARY OBJECTIVE: To highlight the potential application of Wilderness Adventure Therapy (WAT) as a supplementary tool in cognitive rehabilitation with an adolescent TBI population., LITERATURE SELECTION: A review of existing literature pertaining to adolescent TBI, cognitive rehabilitation approaches and Wilderness Adventure Therapy was conducted. Literature was sourced through EBSCOhost (Healt…	2009	Brain injury	23	13-14	1054-64
Correlates of objectively assessed physical activity and sedentary time in children: a cross-sectional study (The European Youth Heart Study).	Nilsson, Andreas; Andersen, Lars Bo; Ommundsen, Yngvar; Froberg, Karsten; Sardinha, Luis B; Piehl-Aulin, Karin; Ekelund, Ulf	BACKGROUND: Identifying leisure time activities performed before and after school that influence time in physical activity (PA) and/or time spent sedentary can provide useful information when designing interventions aimed to promote an active lifestyle in young people. The purpose of this study was to examine associations between mode of transportation to school, outdoor play after school, partic…	2009	BMC public health	9	100968562	322
Mental health benefits of outdoor adventures: Results from two pilot studies.	Mutz, Michael; Muller, Johannes	This paper investigates potential mental health benefits of outdoor and adventure education programs. It is argued that experiences made in successful programs can increase self-efficacy, mindfulness and subjective well-being. Furthermore, programs may reduce feelings of time pressure and mental stress amongst participants. Evidence comes from two pilot studies: In the school project "Crossing th…	2016	Journal of adolescence	49	hwt, 7808986	105-14
Pedestrian traffic safety and outdoor active play among 10-13year olds living in a mid-sized city.	Nguyen, Andrew; Borghese, Michael M; Janssen, Ian	This cross-sectional study examined the independent and interactive associations between objective and perceived measures of neighborhood pedestrian traffic safety and outdoor active play. A total of 458 children aged 10-13years from Kingston, Canada were studied in 2015-2016. Outdoor active play was measured over 7days using data from activity logs, accelerometers, and Global Positioning System …	2018	Preventive medicine reports	10	101643766	304-309
The influence of context: a naturalistic study of Ugandan children's doings in outdoor spaces.	Njelesani, Janet; Sedgwick, Amy; Davis, Jane A; Polatajko, Helene J	The purpose of this study was to explore children's everyday outdoor occupations in context. A naturalistic observational approach was employed to record the observed outdoor occupations of children in Mbarara, Uganda. Thematic analysis, through pattern formation and constant comparative analysis, was used to uncover categories and themes in the data. Patterns emerged from the data revealing two …	2011	Occupational therapy international	18	3	124-32
"Let's Go Outside": Icelandic Teachers' Views of Using the Outdoors	Nordahl, Kristin; Johannesson, Ingolfur Asgeir	This article discusses the views of 25 Icelandic preschool and compulsory school teachers who were interviewed on the role of the outdoor environment in children's learning. The teachers reported not being afraid to take children outside. These teachers valued the learning potentials of the outdoors more than they feared the possible risks. They believed that the outdoors could provide opportunit…	2016	Education 3-13	44	4	391-406
Leisure time physical activity in 9- to 11-year-old children born moderately preterm: a cohort study.	Nordvall-Lassen, M; Hegaard, H K; Obel, C; Lindhard, M S; Hedegaard, M; Henriksen, T B	BACKGROUND: Physical activity is one of the best documented activities with impacts on health in children and adults. Children born preterm show reduced physical and psychosocial function compared to children born at term. This may influence their level of physical activity. Reports on moderately preterm children's physical activities during childhood are limited. Thus, the aim of this study was …	2018	BMC pediatrics	18	1	163
Exploring the Impact of a Wilderness-Based Positive Youth Development Program for Urban Youth	Norton, Christine Lynn; Watt, Toni Terling	Young people today face a multitude of challenges, especially when growing up in an urban environment. Risk factors such as poverty, exposure to gangs, drugs, and community and family violence threaten healthy development. The positive youth development (PYD) approach attempts to combat these personal and environmental challenges by providing youth with positive, asset-building experiences and me…	2014	Journal of Experiential Education	37	4	335-350
Sensory-Ethnographic Observations at Three Nature Kindergartens	Nugent, C L	Outdoor, and in particular, nature-based pedagogies are distinctive in that the environments where practice is situated, afford opportunities for pedagogues to encourage children to foreground meaning making through engagement with nature's sensory and kinesthetic cues. Observational methods, however, have rarely used approaches sympathetic to the dynamism of these pedagogical environments. Limit…	2018	International Journal of Research & Method in Education	41	4	468-479
Improving and Encouraging Teacher Confidence in Out-of-Classroom Learning: The Impact of the Hampshire Trailblazer Project on 3-13 Curriculum Practitioners	Nundy, Stuart; Dillon, Justin; Dowd, Patrick	Outdoor education continues to play an important role in helping to deliver the school curriculum. Recent UK government initiatives have encouraged schools to deliver more of the curriculum outside the classroom. However, teacher confidence in taking pupils outside has been negatively affected by many factors in recent years. The Hampshire Trailblazer project has been set up to provide a supporti…	2009	Education 3-13	37	1	61-73
Learning Outdoors: The Forest School Approach	O'Brien, Liz	This paper outlines the role that Forest School can play in children's development. With over 100 Forest Schools in England, 20 in Scotland and 20 in Wales, this concept is growing across Britain. Forest School involves children having regular contact with woodland over an extended period of time; it allows them to become familiar, and have contact, with the natural environment. The recent "Learn…	2009	Education 3-13	37	1	45-60
Outdoor Learning: Supervision Is More than Watching Children Play	Olsen, Heather; Thompson, Donna; Hudson, Susan	Early childhood programs strive to provide good-quality care and education as young children develop their physical, emotional, social, and intellectual skills. In order to provide children with positive, developmentally appropriate learning opportunities, educators ensure the safety and security of children, indoors and outdoors. The outdoor learning environment is an important element of the to…	2011	Dimensions of Early Childhood	39	1	11-Mar
Is level of neighbourhood green space associated with physical activity in green space?.	Ord, Katherine; Mitchell, Richard; Pearce, Jamie	BACKGROUND: There is accumulating evidence that greater availability of green space in a neighbourhood is associated with health benefits for the local population. One mechanism proposed for this association is that green space provides a venue for, and therefore encourages, physical activity. It has also been suggested that socio-economic health inequalities may be narrower in greener areas beca…	2013	The international journal of behavioral nutrition and physical activity	10	101217089	127
Outdoor play and nature connectedness as potential correlates of internalized mental health symptoms among Canadian adolescents.	Piccininni, Caroline; Michaelson, Valerie; Janssen, Ian; Pickett, William	Exposures to outdoor environments have great potential to be protective factors for the mental health of young people. In a national analysis of Canadian adolescents, we explored how such exposures, as well as self-perceptions of connectedness with nature, each related to the prevalence of recurrent psychosomatic symptoms. The data source for this cross-sectional study, consisting of a weighted s…	2018	Preventive medicine	112	pm4, 0322116	168-175
Sociodemographic and Environmental Determinants of Indoor Versus Outdoor Active Play Among Children Living in the Washington, DC Area.	Puett, Robin C; Huang, Dina; Montresor-Lopez, Jessica; Ray, Rashawn; Roberts, Jennifer D	BACKGROUND: Sociodemographic and environmental factors play important roles in determining both indoor and outdoor play activities in children., METHODS: The Built Environment and Active Play Study assessed neighborhood playability for children (7-12 y), based on parental report of their children's active play behaviors, neighborhood characteristics, and geographic locations. Simple logistic regr…	2019	Journal of physical activity & health	16	7	581-585
Wilderness Schooling: A Controlled Trial of the Impact of an Outdoor Education Programme on Attainment Outcomes in Primary School Pupils	Quibell, T; Charlton, J; Law, J	Gaps in education attainment between high and low achieving children in the primary school years are frequently evidenced in educational reports. Linked to social disadvantage, these gaps have detrimental long-term effects on learning. There is a need to close the gap in attainment by addressing barriers to learning and offering alternative contexts for education. There is increasing evidence for…	2017	British Educational Research Journal	43	3	572-587
Where's the Wilderness in Wilderness Therapy?	Rutko, Ebony A; Gillespie, Judy	This article seeks to provide a review of the theoretical and empirical literature in the field of wilderness therapy, the intent of which is to gain a greater conceptual understanding of the importance of the physical environment in therapeutic intervention. A review and consolidation of the existing literature reveal that the theories used to explain the outcomes of wilderness therapy relate to…	2013	Journal of Experiential Education	36	3	218-232
Integrating children with severe disabilities for intensified outdoor education: focus on feasibility.	Rynders, J E; Schleien, S J; Mustonen, T	The feasibility of an intensified (i.e., all-day-for-2-weeks) integrated camping experience for children with and without severe disabilities was evaluated as was the impact of integrated programming on camp staff members' attitudes. Procedures employed for promoting social interactions included positive reinforcement and cooperative learning strategies. Task-analytic procedures were used to teac…	1990	Mental retardation	28	1	14-Jul
Immediacy and Distance in Teacher Talk--A Comparative Case Study in German Elementary- and Outdoor School-Teaching	Sahrakhiz, Sarah	This case study examines authentic speech acts by a German primary school teacher in the classroom context and the outdoor learning location of a forest. The study will compare the degree of linguistic immediacy or distance in these two contexts, respectively. Once a week, the class is doing "outdoor school" ["Drausenschule"] in places of natural or cultural interest near to their school. The str…	2017	Cogent Education	4	1
Learning Opportunities in the Outdoor School--Empirical Findings on Outdoor School in Germany from the Children&apos;s Perspective	Sahrakhiz, Sarah; Harring, Marius; Witte, Matthias D	This article examines learning processes and learning opportunities in the outdoor school based on 13 focus-group interviews with children (ages 8-9) at three German elementary schools. For 1 year, cross-curricular teaching had taken place once a week outside the classroom--in natural settings, at cultural sites or on school grounds. The article discusses the learning potential of the outdoor sch…	2018	Journal of Adventure Education and Outdoor Learning	18	3	214-226
Voyageur Wilderness Programme: A Different Educational Approach	Savoie, Michelle	Back in 1958, environmental clubs were few, organizations that considered eco-practices were almost non-existent, and the concept of environmental studies at any level in their educational system was in its infancy. It was in this environment that Voyageur Wilderness Programme (VWP) was founded on Voyageur Island, Nym Lake, Quetico, Ontario, Canada, by Charlie Ericksen and Jean Goff Marantette. C…	2008	Pathways: The Ontario Journal of Outdoor Education	20	4	15-Dec
Testing the Use of Natural Schoolyards to Develop Stewardship Attitudes in Students	Nelson, Nicole; Shaw, Bret R	The study reported here measured the impact of natural schoolyards, within the science curriculum, on middle school students' environmental attitudes. It was expected that students engaged in such a curriculum would show increased pro-environmental attitudes and behaviors. Participants were 7th-grade students in Madison, WI. A modified form of the validated short-form Measurement of Ecological At…	2013	Journal of Extension	51	5
Solitary-Functional Play and Solitary-Pretend Play: Another Look at the Construct of Solitary-Active Behavior Using Playground Observations	Nelson, Larry J; Hart, Craig H; Evans, Cortney A	Although the construct of solitary-active behavior calls for the aggregation of solitary-functional play and solitary-pretend play, there is little empirical support for combining them into one construct. Furthermore, little work has been done in early childhood to examine these behaviors on the playground. The purpose of this study was to observe children's behavior on the playground to explore …	2008	Social Development	17	4	812-831
The Power of Nature and the Nature of Power	Neilson, Alison Laurie	This paper explores the process of going outdoors and using "nature" as a way to support teaching about power and privilege within society. It explores how being inside the classroom hinders the process of understanding and disrupting power dynamics between learners and instructors. The classroom decontextualizes the learning process by denying the existence of oppressions in society as well as t…	2009	Canadian Journal of Environmental Education	14	1	136-148
Outdoor Play and Play Equipment.	Naylor, Heather	Discusses aspects of the play environment and its effect on children's play behavior. Indoor and outdoor play spaces are considered along with factors affecting the use of outdoor environments for play. Children's preferences for different outdoor play environments and for various play structures are explored. Guides for choosing play equipment are offered. (RH)	1985	Early Child Development and Care	19	1	109-30
Perceptions about Forest Schools: Encouraging and Promoting Archimedes Forest Schools	Nawaz, Haq; Blackwell, Sarah	The aim of this study was to find out parents' and children's perception of outdoor learning programmes with specific reference to Archimedes Forest Schools, known as Forest Schools. A review of existing research showed that there had been no rigorous evaluation of perception of forest schools. The study was conducted in the UK and mixed method design was used taking into account ethical reconsid…	2014	Educational Research and Reviews	9	15	498-503
Outdoor Play in Preschools in England and South Korea: Learning from Polyvocal Methods	Nah, Kwi-Ok; Waller, Tim	This paper discusses a cross-cultural and collaborative project, in preschools in England and South Korea. The aim of the project is to investigate the pedagogy of outdoor play and learning in two different cultural contexts, from the perspectives of the practitioners. Although there has been a growing academic interest in the use of outdoor spaces for play by children, there is limited scientifi…	2015	Early Child Development and Care	185	11	2010-2025
Student Attitudes toward and Recall of Outside Day: An Environmental Science Field Trip	Nadelson, Louis S; Jordan, J Richard	Field trips are effective because they situate learning and facilitate knowledge transfer, thereby influencing students learning attitudes, interests, and motivation. Variations in field trip configurations and the subsequent affective and cognitive influences provided the motivation for this study of Outside Day--an environmental education field trip for 6th-grade students. The participants were…	2012	Journal of Educational Research	105	3	220-231
Mental, physical and social health benefits of immersive nature-experience for children and adolescents: A systematic review and quality assessment of the evidence.	Mygind, Laerke; Kjeldsted, Eva; Hartmeyer, Rikke; Mygind, Erik; Bolling, Mads; Bentsen, Peter	In this systematic review, we summarised and evaluated the evidence for benefits of immersive nature-experience on children and adolescents' mental, physical and social health. An electronic search was performed for English language articles published between January 2004 and May 2017. Data were extracted from 84 publications that met the inclusion criteria. Study quality was assessed for a subse…	2019	Health & place	58	din, 9510067	102136
Outdoor Adventures and Adolescents&apos; Mental Health: Daily Screen Time as a Moderator of Changes	Mutz, Michael; Muller, Johannes; Goring, Arne	Research provided ample evidence that excessive screen time (ST) in adolescence has detrimental effects on psychosocial health. This paper argues that structured outdoor programs can serve as an antidote to negative health impacts of exaggerated ST. For youth with a high level of regular ST, outdoor adventures imply a break with their 'normal' (mediatized) lifestyle, so that greater progress in m…	2019	Journal of Adventure Education and Outdoor Learning	19	1	56-66
Is the Grass Always Greener in Suburban Neighborhoods? Outdoors Play in Suburban and Inner-City Neighborhoods.	Moran, Mika R; Plaut, Pnina; Merom, Dafna	Children's outdoors play (OP) is an important source of physical activity that has been decreasing in recent years due to changes in neighborhood design, parent safety concerns and child sedentary leisure. However, few studies examined such determinants from children's perspectives. This study explores environmental and socio-cultural aspects of children's OP using a qualitative and quantitative …	2017	International journal of environmental research and public health	14	7
Long-Term Educational Programs in Nature Parks: Characteristics, Outcomes and Challenges	Morag, Orly; Tal, Tali; Rotem-Keren, Tammy	In this study on long-term educational programs (LTP) in nature, facilitated by an environmental agency we followed two distinct programs enacted in schools and in nature parks as case studies. Data were collected through observations of activities in schools and in the outdoors and through interviews with students, teachers and facilitators. In one program there were more student-centered and ha…	2013	International Journal of Environmental and Science Education	8	3	427-449
Play in Natural Environments: A Pilot Study Quantifying the Behavior of Children on Playground Equipment	Miller, Lucy Jane; Schoen, Sarah A; Camarata, Stephen M; McConkey, John; Kanics, Ingrid M; Valdez, Andrea; Hampton, Shannon	Playground design is critical to school-based practice, insuring access and use for all children. The play behavior of children with special needs is qualitatively and quantitatively different than their typically developing peers. However, empirical data is needed to support the therapeutic value of playground equipment used with school-aged children. Thirty-two hours of videotape was collected …	2017	Journal of Occupational Therapy, Schools & Early Intervention	10	3	213-231
New physical activity spaces in deprived neighborhoods: Does it change outdoor play and sedentary behavior? A natural experiment.	Molenberg, Famke J M; Noordzij, J Mark; Burdorf, Alex; van Lenthe, Frank J	BACKGROUND: We used the introduction of dedicated physical activity (PA) spaces in Rotterdam, the Netherlands, to study the impact of reducing distance to dedicated PA spaces on outdoor play and sedentary behavior, and to evaluate if these effects were similar between population subgroups., METHODS: We included 1841 Dutch children from the Generation R Study who participated at two subsequent mea…	2019	Health & place	58	din, 9510067	102151
Parents&apos; and Early Childhood Educators&apos; Attitudes and Practices in Relation to Children&apos;s Outdoor Risky Play	McFarland, Laura; Laird, Shelby Gull	This study contributes to the understanding of early childhood educators' and parents' attitudes and practices in relation to outdoor risky play for children. This study included 26 early childhood educators and 112 parents in rural and metropolitan areas of Australia and the United States. Participants completed an online survey about their perspectives and practices related to the provision of …	2018	Early Childhood Education Journal	46	2	159-168
Rescuing Education: The Rise of Experiential Learning	McKenzie, Malcolm	The term "experiential education" can be--and has been--applied to a wide range of educational programming. Malcolm McKenzie&apos;s working definition of experiential education is this: it promotes learning through direct experience, often outside the classroom, at times not directly related to academic courses, frequently not graded, and sometimes not mediated through language or academic discou…	2013	Independent School	72	3
Technology-Mediated Engagement with Nature: Sensory and Social Engagement with the Outdoors Supported through an e-Trailguide	McClain, Lucy R; Zimmerman, Heather Toomey	This study describes the implementation of a self-guiding mobile learning tool designed to support youths' engagement with the natural world as they explored the flora and fauna along one nature trail at an environmental center. Using qualitative video-based data collection and analysis techniques, we conducted two design-based research study iterations that documented interactions between techno…	2016	International Journal of Science Education, Part B: Communication and Public Engagement	6	4	385-399
Outdoor Explorations with Preschoolers: An Observational Study of Young Children's Developing Relationship with the Natural World	McClain, Cara; Vandermaas-Peeler, Maureen	In a longitudinal investigation of young children's developing relationship with and understanding of the natural world, eleven preschoolers and their teacher were filmed for 50 hours during weekly explorations at a local state park. Findings indicated that while outdoors children showed self-awareness with regard to environmental features, generated complex scientific theories around discoveries…	2016	International Journal of Early Childhood Environmental Education	4	1	37-53
Social Contexts of Development in Natural Outdoor Environments: Children's Motor Activities, Personal Challenges and Peer Interactions at the River and the Creek	McClain, Cara; Vandermaas-Peeler, Maureen	This study examined the influence of spending time outdoors on young children's physical and socioemotional development. We observed preschoolers' activities in two naturally provisioned outdoor environments over the course of one year. Eleven preschoolers were videotaped continuously for 16 days at a local river and 9 days at a creek adjacent to the school. In addition to the quantitative analys…	2016	Journal of Adventure Education and Outdoor Learning	16	1	31-48
Encounters with Forest School and Foucault: A Risky Business?	Maynard, Trisha	This paper tells the story of an encounter between two early years teachers and two Forest School workers, the growing tensions in their relationships and how these tensions were resolved. When analysed through a Foucauldian (poststructuralist) lens, the story can be read as a battle between dominant discourses--a battle exacerbated by the outdoor context in which it took place. Exploring the con…	2007	Education 3-13	35	4	379-391
The Effect of Wilderness Therapy on Adolescents' Cognitive Autonomy and Self-Efficacy: Results of a Non-Randomized Trial	Margalit, Daniella; Ben-Ari, Amichai	Background: Adolescents participate in decision-making processes involving risky behaviors. Management of these important decisions may be promoted by enhancing adolescents' self-efficacy beliefs and cognitive autonomy. Objective: In order to elucidate the value of wilderness therapy to the successful management of decision making processes among adolescents at risk, this study aims to examine th…	2014	Child & Youth Care Forum	43	2	181-194
Young Students' Aesthetic Experiences and Meaning-Making Processes in an Outdoor Environmental School Practice	Manni, Annika; Ottander, Christina; Sporre, Karin	This study uses John Dewey's theoretical concept of "aesthetic experience" in empirically exploring expressions of cognition and emotion in students' meaning-making processes. A case study was conducted in one class of Grade 6 students during a single school semester. This article reports results from five outdoor days. The empirical material consists of observations, field notes, logbook entries…	2017	Journal of Adventure Education and Outdoor Learning	17	2	108-121
Footprints in the Woods:"Tracking" a Nursery Child through a Forest School Session	Mackinder, Melanie	Forest School has become increasingly popular in the UK, although little is known about what actually happens in sessions and how these sessions are planned. Using observations of two sessions and semi-structured interviews with two adult leaders this article sets out to explore how the sessions are planned, alongside a young child (aged 2-4 years) is involved and how adults participate in activi…	2017	Education 3-13	45	2	176-190
Moderators of the longitudinal relationship between the perceived physical environment and outside play in children: the KOALA birth cohort study.	Remmers, Teun; Van Kann, Dave; Gubbels, Jessica; Schmidt, Swantje; de Vries, Sanne; Ettema, Dick; Kremers, Stef P J; Thijs, Carel	OBJECTIVES: Promoting unstructured outside play is a promising vehicle to increase children's physical activity (PA). This study investigates if factors of the social environment moderate the relationship between the perceived physical environment and outside play., STUDY DESIGN: 1875 parents from the KOALA Birth Cohort Study reported on their child's outside play around age five years, and 1516 …	2014	The international journal of behavioral nutrition and physical activity	11	101217089	150
Nature&apos;s Classroom: A Review of Motivators and Deterrents for Teacher Engagement in Outdoor Education Field Experiences	Ray, Heather A; Jakubec, Sonya L	Although interaction with natural environments has been recognized as supportive to children's overall health, learning, and behavior, the decision-making process of teachers who implement outdoor education field experiences is not well understood. This narrative review summarizes the literature exploring motivators and deterrents for teacher engagement in outdoor education field experiences. Twe…	2018	Journal of Outdoor Recreation, Education, and Leadership	10	4	323-333
Complementing Classroom Learning through Outdoor Adventure Education: Out-of-School-Time Experiences That Make a Difference	Richmond, Dan; Sibthorp, Jim; Gookin, John; Annarella, Sarah; Ferri, Stephanie	Recent research underscores the importance of the skills, beliefs and behaviors that support student achievement in the classroom and beyond. This set of intrapersonal and interpersonal assets (e.g. perseverance, grit, social skills, efficacy beliefs and mind-sets) are often referred to as noncognitive factors, as they are not measured directly by traditional academic assessments. Outdoor adventu…	2018	Journal of Adventure Education and Outdoor Learning	18	1	36-52
Pathways to outdoor recreation, physical activity, and delinquency among urban Latino adolescents.	Roman, Caterina G; Stodolska, Monika; Yahner, Jennifer; Shinew, Kimberly	BACKGROUND: Little is known about how physical activity and various high-risk behaviors of youth are associated, particularly in disadvantaged, minority neighborhoods., PURPOSE: We examine whether fear, victimization, and perceived incivilities are associated with physical activity and outdoor recreation among Latino youth and whether involvement in physical activity is associated with delinquenc…	2013	Annals of behavioral medicine : a publication of the Society of Behavioral Medicine	45 Suppl 1	8510246, cm5	S151-61
Television, sleep, outdoor play and BMI in young children: the GECKO Drenthe cohort.	Sijtsma, Anna; Koller, Marjory; Sauer, Pieter J J; Corpeleijn, Eva	UNLABELLED: In this study, we investigated the interplay between screen time, sleep duration, outdoor play, having a television in the bedroom and the number of televisions at home and their association with body mass index (BMI) in preschool children. All participants, 3-4 years of age (n = 759), were part of the Groningen expert center for kids with obesity (GECKO) Drenthe birth cohort. Weight …	2015	European journal of pediatrics	174	5	631-9
Temperament Is Associated With Outdoor Free Play in Young Children: A TARGet Kids! Study.	Sharp, Julia R; Maguire, Jonathon L; Carsley, Sarah; Abdullah, Kawsari; Chen, Yang; Perrin, Eliana M; Parkin, Patricia C; Birken, Catherine S; TARGet Kids! Collaboration	OBJECTIVE: Outdoor free play is important for preschoolers' physical activity, health, and development. Certain temperamental characteristics are associated with obesity, nutrition, and sedentary behaviors in preschoolers, but the relationship between temperament and outdoor play has not been examined. This study examined whether there is an association between temperament and outdoor play in you…	2018	Academic pediatrics	18	4	445-451
Woodland in Practical Skills Therapeutic Education	Mata, Paula; Gibons, Kenneth; Mata, Fernando	Modern urban life provides less opportunities to contact with nature, which is a potential cause of developmental deviances in children. We investigated the potential therapeutic effect of woodlands, within the context of Practical Skills Therapeutic Education at the Ruskin Mill College, UK. Data on physical and emotional perceptions were collected through a questionnaire: sight was the physical …	2016	Journal of Research in Special Educational Needs	16		1108-1112
Training Teachers to Enhance the Play Skills of Young Children with Developmental Disabilities during Outdoor Time by Embedding Instructional Interactions	Martin, Christian A; Drasgow, Erik; Halle, James W	We created and evaluated a professional development package for training four teachers to embed instructional interactions during outdoor time to enhance the play skills of young children with significant developmental disabilities. The instructional package included an initial 20-min session that consisted of providing written and verbal instructions, modeling, and rehearsal with feedback. Follo…	2015	Journal of Early Intervention	37	4	247-269
From Social Media to the Outdoors: Exploring Messages That Connect with Underserved Urban Youth	Mackenzie, Susan Houge; Schwab, Keri; Higgins, Lindsey; Greenwood, P Brian; Goldenberg, Marni; Greenwood, Jerusha; Hendricks, William W	Despite the mental and physical benefits of visiting natural areas, and increases in outdoor activity participation among U.S. youth overall in the past decade, outdoor access is skewed toward nonurban, nonminority populations. This environmental justice issue is particularly pronounced for minority youth in urban areas, such as the Los Angeles Basin. While decreased contact with nature has been …	2017	Journal of Outdoor Recreation, Education, and Leadership	9	2	137-151
Is replacing time spent in 1 type of physical activity with another associated with health in children?.	Macgregor, Anne P; Borghese, Michael M; Janssen, Ian	Altering the proportion of total physical activity time accumulated while participating in different types of physical activity may influence health. Our objective was to use observational data to estimate whether replacing time from 1 type of physical activity with another is associated with physical and mental health indicators among children. Participants were 385 children aged 10-13 years. Th…	2019	Applied physiology, nutrition, and metabolism = Physiologie appliquee, nutrition et metabolisme	44	9	937-943
What Are the Characteristics of Nature Preschools in Norway, and How Do They Organize Their Daily Activities?	Lysklett, Olav B; Berger, Henrik W	This study provides basic information about how Norwegian nature preschools differ from other Norwegian preschools and how they organize their daily activities. Fifty-six nature preschools and 52 other preschools were included in the study. A total of 106 headmasters and 98 pedagogical leaders filled out questionnaires about the characteristics of their preschool and the characteristics of their …	2017	Journal of Adventure Education and Outdoor Learning	17	2	95-107
Playground Exploration: An Opportunity for Incidental Learning of Mechanical Principles	Lyons, Brian	Play involves unstructured activity that is freely entered into and intrinsically rewarding. When children engage in play there is little intentional learning. There are no lesson plans. There are no daily objectives or specific learning outcomes. Incidental learning can cause relatively permanent changes in the way one thinks; accidental learning occurs as a result of experience. The following i…	2005	Teaching Elementary Physical Education	16	2	21-24
Where Do Children Choose to Play on the School Ground? The Influence of Green Design	Lucas, Adam J; Dyment, Janet E	The purpose of this study was to examine where children choose to play on a school ground with a diversity of play spaces. We were particularly interested in understanding the influence of the natural/green part of the school ground on children's choice. Using a momentary time sampling direct observation instrument, a total of 23 scans were taken of six pre-determined Target Areas within an Austr…	2010	Education 3-13	38	2	177-189
Seeing What Children See: Enhancing Understanding of Outdoor Learning Experiences through Body-Worn Cameras	Lloyd, Amanda; Gray, Tonia; Truong, Son	This study investigates innovative ways that outdoor educators can actively promote young participants' authentic voice in educational research and, in turn, increase our understanding of their worldview through accurately recording what children are seeing, hearing, doing, and touching when they are beyond our researcher's gaze. The study was conducted with an Australian primary school class who…	2018	Journal of Outdoor Recreation, Education, and Leadership	10	1	52-66
Planning Wetland Ecology-Based Outdoor Education Courses in Taiwanese Junior High Schools	Liu, Hsin-Lung	Education does more than give students facts; it develops their potential and trains them to adapt to and improve their living environment. Through education, students formulate informed ideas about the interactions between people, things, and the environment. In an era of global environmental change, students must understand environmental problems and develop the knowledge and skills to help mit…	2017	EURASIA Journal of Mathematics, Science & Technology Education	13	7	3261-3281
The Influence of Play Context and Adult Attitudes on Young Children's Physical Risk-Taking during Outdoor Play	Little, Helen; Wyver, Shirley; Gibson, Frances	Many children naturally seek challenging physically active play which may involve injury-risk. Prior studies have attempted to describe the characteristics of risky play but to date none have considered factors that impact on opportunities for risky play or the likely resultant outcomes. Using semi-structured interviews and naturalistic observations, this study aimed to investigate adult attitude…	2011	European Early Childhood Education Research Journal	19	1	113-131
Individual Differences in Children's Risk Perception and Appraisals in Outdoor Play Environments	Little, Helen; Wyver, Shirley	Child characteristics including age, gender, risk-taking behaviour and sensation seeking are thought to influence children's ability to appraise risks. The present study investigated children's risk perceptions and appraisals in the context of common outdoor physical play activities. Risk perceptions and appraisal of four- and five-year olds were assessed using a pictorial risk appraisal measure …	2010	International Journal of Early Years Education	18	4	297-313
Outdoor Play: Does Avoiding the Risks Reduce the Benefits?	Little, Helen; Wyver, Shirley	Although the term "risk-taking" often has negative connotations, the reality is that the willingness to engage in some risky activities provides opportunities to learn new skills, try new behaviours and ultimately reach our potential. Challenge and risk, in particular during outdoor play, allows children to test the limits of their physical, intellectual and social development. This paper examine…	2008	Australian Journal of Early Childhood	33	2	33-40
Early Childhood Teachers' Beliefs about Children's Risky Play in Australia and Norway	Little, Helen; Sandseter, Ellen Beate Hansen; Wyver, Shirley	Positive risk-taking in the context of outdoor physical play is important for fostering children's optimal health and development. Despite this, there is mounting concern that many developmentally beneficial activities are now seen as dangerous and something to be avoided. However, perceptions of risk are very much subject to cultural interpretation, and the growing risk aversion evident in some …	2012	Contemporary Issues in Early Childhood	13	4	300-316
Mothers' Beliefs about Risk and Risk-Taking in Children's Outdoor Play	Little, Helen	Changes to social and environmental contexts impact on children's opportunities for and the nature of outdoor play in many ways. A number of studies over the past decade have noted a trend towards over-protective parenting practices that restrict children's activities and limit children's independent mobility and engagement with their neighbourhoods. Through semi-structured interviews with mother…	2015	Journal of Adventure Education and Outdoor Learning	15	1	24-39
Promoting Risk-Taking and Physically Challenging Play in Australian Early Childhood Settings in a Changing Regulatory Environment	Little, Helen	This article presents data from a survey of Early Childhood Education and Care services in Australia. The study investigated outdoor play provision in terms of space, resources and planning for risk-taking in play. Overall, the results indicate that the participating centres are well-resourced to promote physical play, but vary in terms of opportunities for risk-taking in play. Although the major…	2017	Journal of Early Childhood Research	15	1	83-98
Relationship between Parents' Beliefs and Their Responses to Children's Risk-Taking Behaviour during Outdoor Play	Little, Helen	Learning how to respond appropriately in risk situations comes not only from the child's direct experiences but also through the guidance of those around them. The role of parent practices in guiding children's decision-making in risky situations has mainly been investigated in experimental contexts. The present study examined children's risk-taking behaviour and parent responses in everyday outd…	2010	Journal of Early Childhood Research	8	3	315-330
Exploring salutogenic mechanisms of an outdoor experiential learning programme on youth care farms in the Netherlands: untapped potential?.	Schreuder, Ester; Rijnders, Mandy; Vaandrager, Lenneke; Hassink, Jan; Enders-Slegers, Marie-Jose; Kennedy, Lynne	This study explored how (learning) experiences offered through outdoor experiential programmes, particularly the youth care farm approach, may (or may not) enhance young peoples' ability to recognise and then utilise available resources for personal growth, protection and health promotion. A total of 11 youngsters were asked to look back on their half-year stay on a care farm in the Netherlands, …	2014	International journal of adolescence and youth	19	2	139-152
Exploring Place from an Aboriginal Perspective: Considerations for Outdoor and Environmental Education	Lowan, Greg	This article reports on a recent study about Outward Bound Canada's Giwaykiwin program for Aboriginal youth. A key finding that emerged from the study was the need to design contemporary Aboriginal education programs based on a recognition of the evolution of Indigenous cultures and languages in close relationship with specific geographical areas. The implications of these findings are presented …	2009	Canadian Journal of Environmental Education	14	1	42-58
Exploring Early Childhood Teachers' Beliefs and Practices about Preschool Outdoor Play: A Qualitative Study	McClintic, Sandra; Petty, Karen	This qualitative case study explored how early childhood teachers' beliefs and practices influence the function of preschool outdoor play. Teachers believed that supervision was paramount. They perceived that the physical design of the outdoor environment posed limitations for planning, preparation, and implementation. Teachers' recollections of their own childhood outdoor activities provided a s…	2015	Journal of Early Childhood Teacher Education	36	1	24-43
Experiencing the "Wild Woods": The Impact of Pedagogy on Children's Experience of a Natural Environment	Mawson, William Brent	Outdoor play environments offer a wide range of potential affordances to both teachers and children. Teachers' pedagogy is a strong determining factor in children's ability to utilise the affordances of a particular environment. This article describes the way in which a group of teachers and children in a New Zealand education and care centre viewed and interacted with "the wild woods", a nearby …	2014	European Early Childhood Education Research Journal	22	4	513-524
Everyday Uncertainties: Reframing Perceptions of Risk in Outdoor Free Play	Niehues, Anita Nelson; Bundy, Anita; Broom, Alex; Tranter, Paul; Ragen, Jo; Engelen, Lina	This paper reports the results of risk reframing, an intervention to offer parents and educators a context for building new and complex perceptions of risk in children's outdoor free play. Our objective was to alter these adults' perceptions of risk to increase the sustainability of an innovative child-centred playground intervention. Qualitative data in the form of audio-recordings of risk-refra…	2013	Journal of Adventure Education and Outdoor Learning	13	3	223-237
Evaluation of a redesigned outdoor space on preschool children's physical activity during recess.	Nicaise, Virginie; Kahan, David; Reuben, Karen; Sallis, James F	This study investigated the impact of renovation and redesign of a university preschool's outdoor space on children's sedentary behavior, light activity, and moderate-to-vigorous-physical-activity (MVPA) during unstructured recess. Physical activity was measured by accelerometry and direct observation in two independent samples of 50 (baseline) and 57 (postintervention) children (Mage = 4.4 yrs +…	2012	Pediatric exercise science	24	4	507-18
Epilogue: The Child and the Environment	O'Shaughnessy, Molly	Molly wrote this article thirteen years ago. It is a fitting counterpart to the preface of this publicaton because it predicts the role of nature across the planes of education even before the Erdkinder was tested. The article combines contemporary environmentalists with Montessori's seminal insight into the developmental impact of nature on the child's personality. [Reprinted from "The NAMTA Jou…	2013	NAMTA Journal	38	1	279-292
Does Engagement in Forest School Influence Perceptions of Risk, Held by Children, Their Parents, and Their School Staff?	Savery, Alice; Cain, Tim; Garner, Jo; Jones, Tracy; Kynaston, Emily; Mould, Kirsten; Nicholson, Laura; Proctor, Sophie; Pugh, Rosanne; Rickard, Emma; Wilson, Deborah	In a climate where, it is claimed, children now spend very little time out of doors because adults fear for their safety and impose a "zero risk childhood" on them, Forest School aims to offer learners the opportunity to take "supported risks". This study investigated perceptions of risk associated with the outdoors, held by children, their parents and practitioners, and whether accessing Forest …	2017	Education 3-13	45	5	519-531
Does Access to Green Space Impact the Mental Well-being of Children: A Systematic Review.	McCormick, Rachel	PROBLEM: An increasing body of research is showing associations between green space and overall health. Children are spending more time indoors while pediatric mental and behavioral health problems are increasing. A systematic review of the literature was done to examine the association between access to green space and the mental well-being of children., ELIGIBILITY CRITERIA: Articles were limit…	2017	Journal of pediatric nursing	37	jns, 8607529	07-Mar
Does a Nurturing Approach That Uses an Outdoor Play Environment Build Resilience in Children from a Challenging Background?	McArdle, Karen; Harrison, Terri; Harrison, Daniel	Children from challenging backgrounds were brought to a woodland for a programme that sought to promote resilience at Camphill School. This qualitative study of one programme uses an ethnographic approach to research the effectiveness of this type of intervention. Case studies of three of the children are used to illustrate the ways in which resilience has been stimulated using the PERIK observat…	2013	Journal of Adventure Education and Outdoor Learning	13	3	238-254
Do Theory and Pedagogy Have an Impact on Provisions for Outdoor Learning? A Comparison of Approaches in Australia and Norway	Sandseter, Ellen Beate Hansen; Little, Helen; Wyver, Shirley	In this paper, we contrast the early childhood education and care aims and curriculum in Norway and Australia and the theoretical underpinnings of Norwegian and Australian pedagogy in an attempt to partially explain the different approaches to (risky) outdoor play in these two countries. We argue that Norwegian pedagogical approaches may allow teachers to theorize more about, and place greater em…	2012	Journal of Adventure Education and Outdoor Learning	12	3	167-182
Direct Experience with Nature and the Development of Biological Knowledge	Longbottom, Sarah E; Slaughter, Virginia	Research Findings: An emerging consensus is that casual, direct contact with nature influences the development of children's biological knowledge. Here we review the existing literature on this topic, focusing on the effects of (a) rural versus urban rearing environments and (b) pet ownership and care on children's biological concepts and reasoning. Although the research is limited, the evidence …	2016	Early Education and Development	27	8	1145-1158
Differently Designed Playgrounds and Preschooler&apos;s Physical Activity Play	Luchs, Antje; Fikus, Monika	New playground concepts--favouring natural play characteristics--emerge. The aim of our free play study is to explore the relation between newly established natural playgrounds and the widely spread contemporary ones in terms of physical activity levels. The playground features differ in vegetation, topography, size and play equipment. The children's locomotive activity was measured with the Step…	2018	Early Child Development and Care	188	3	281-295
Developing a playground injury prevention plan.	Olsen, Heather M; Hudson, Susan D; Thompson, Donna	Playgrounds are a major source of unintentional injuries in the school environment. In fact, 80% of all injuries on public playground equipment happen at school. Thus, the need for developing a playground injury prevention plan is critical to provide safe educational outdoor environments for children. The S.A.F.E.trade mark framework for injury prevention is the first step in preventing playgroun…	2008	The Journal of school nursing : the official publication of the National Association of School Nurses	24	3	131-7
Curriculum-based outdoor learning for children aged 9-11: A qualitative analysis of pupils' and teachers' views.	Marchant, Emily; Todd, Charlotte; Cooksey, Roxanne; Dredge, Samuel; Jones, Hope; Reynolds, David; Stratton, Gareth; Dwyer, Russell; Lyons, Ronan; Brophy, Sinead	The relationship between child health, wellbeing and education demonstrates that healthier and happier children achieve higher educational attainment. An engaging curriculum that facilitates children in achieving their academic potential has strong implications for educational outcomes, future employment prospects, and health and wellbeing during adulthood. Outdoor learning is a pedagogical appro…	2019	PloS one	14	5	e0212242
Cultural Transmission at Nature Kindergartens: Foraging as a Key Ingredient	Nugent, Clare; Beames, Simon	While nature environments afford food for human consumption, there is a dearth of empirical inquiry that considers foraging as a sustainable, seasonal practice that builds human-nature relations. This gap in the literature is particularly apparent in early childhood education literature. Drawing on observations recorded at two forest-based nature kindergartens in Finland and Scotland, the data il…	2015	Canadian Journal of Environmental Education	20		78-91
Creating and Enriching Quality and Safe Outdoor Environments	Olsen, Heather	Can teachers of young children create stimulating and enriching outdoor environments that are also safe? This article highlights early childhood outdoor safety standards and presents a framework for creating quality and SAFETM outdoor environments in early childhood programs that support children&apos;s interest and best practice. The outdoor environment is an extremely important place within ear…	2013	Dimensions of Early Childhood	41	3	17-Nov
Children's Views and Preferences Regarding Their Outdoor Environment	Nordahl, Kristin; Einarsdottir, Johanna	This study aims to enhance awareness of what young children want to do outside and their preferences regarding their outdoor environment. Views of children as active participants, the affordance of the environment and the importance of place for children's learning constitute the theoretical background of the study. The study was part of a research and development project on education for sustain…	2015	Journal of Adventure Education and Outdoor Learning	15	2	152-167
Children's risk perception and parents' views on levels of risk that children attach to outdoor activities.	Soori, H	OBJECTIVE: Higher rates of outdoor injuries are found in older children, boys and children from more deprived areas. Some of the causes of these variations have been studied in some age groups and in different situations. To study children's perception of safety and danger and parents' views on the level of risk that their children attach to outdoor activities comparing age groups, boys and girls…	2000	Saudi medical journal	21	5	455-60
Children's physical activity during a segmented school week: results from a quasi-experimental education outside the classroom intervention.	Schneller, Mikkel Bo; Schipperijn, Jasper; Nielsen, Glen; Bentsen, Peter	BACKGROUND: Movement integration (MI) into traditional classroom teaching is a promising opportunity for children to increase physical activity (PA). Education outside the classroom (EOtC) can be regarded as MI, and has increased children's PA in case studies. The aim of this study is to investigate the effects of EOtC on children's PA by segmenting weekly activity-related behavior into a range o…	2017	The international journal of behavioral nutrition and physical activity	14	1	80
Child-Initiated Learning, the Outdoor Environment and the "Underachieving" Child	Maynard, Trisha; Waters, Jane; Clement, Jennifer	The Foundation Phase for Wales advocates an experiential, play-based approach to learning for children aged three to seven years that includes child-initiated activity within the outdoor environment. In previous research, Foundation Phase practitioners maintained that children perceived to be "underachieving" within the classroom came into their own when engaged in child-initiated learning outdoo…	2013	Early Years: An International Journal of Research and Development	33	3	212-225
Changing Spaces, Changing Relationships: The Positive Impact of Learning Out of Doors	Scott, Graham; Boyd, Margaret; Colquhoun, Derek	We have used the experiences of teachers and their pupils to explore the impact of participation in a shared outdoor learning experience upon specific aspects of both the teacher/pupil and pupil/pupil relationship. Prior to their taking part in an out of classroom lesson the teachers involved in our project were relatively inexperienced in teaching out of doors. At that stage they expressed a vie…	2013	Australian Journal of Outdoor Education	17	1	47-53
COEO's Landmark Research Summary: "Reconnecting Children through Outdoor Education"	Linney, Grant	Over the past year, Andrea Foster reviewed a wide array of current and international research into the multiple, powerful and lasting outcomes produced through utilizing outdoor and experiential education (OEE) as a key learning methodology. As co-authors, Foster and Linney produced an 80-page document that reports the findings according to the Council of Outdoor Educators of Ontario's (COEO) fou…	2007	Pathways: The Ontario Journal of Outdoor Education	19	2	33-34
Making Sense of a Day in the Woods: Outdoor Adventure Experiences and Early Childhood Teacher Education Students	Lamorey, Suzanne	Less than one third of early childhood educators have a bachelor's degree, yet national indicators of high-quality early childhood program standards emphasize the importance of higher education for these practitioners. In order to adequately serve and retain these nontraditional learners as they strive to earn their degrees, teacher education programs must go beyond the standard curriculum and st…	2013	Journal of Early Childhood Teacher Education	34	4	320-334
Wild Beginnings: How a San Antonio Initiative Instills the Love of Nature in Young Children	Kharod, Deepti; Arreguin-Anderson, Maria G	This paper describes an environmental education initiative called Starting out Wild (SoW) designed for toddlers and their caretakers. The program, developed by staff and volunteers of a city parks department, engages children ages 1-3 and their parents and caretakers through outdoor learning experiences. We suggest that environmental education learning for young children should focus on nurturing…	2015	International Journal of Early Childhood Environmental Education	3	1	72-84
Reintroducing Adventure into Children's Outdoor Play Environments	Staempfli, Marianne B	Over the last decade, awareness about the changing nature of children's play has gradually increased, leading to some concerns that outdoor play, particularly unstructured outdoor play, is rapidly declining. Reasons for these changes are diverse and multilayered, rooted in ever-evolving sets of social and parental expectations and the children's needs for entertainment and self-expression. Parent…	2009	Environment and Behavior	41	2	268-280
Purposeful Outdoor Learning Empowers Children to Deal with School Transitions.	Slee, Vikki; Allan, John F	UK schoolchildren are vulnerable to transitional stress between primary and secondary school, which may impact negatively upon their psychological health and academic achievement. This is experienced most acutely by children from ethnic minorities and lower socio-economic status (SES) households. Outdoor Adventure (OA) residential programmes are purported to develop behavioural adaptations which …	2019	Sports (Basel, Switzerland)	7	6
Factors related to rural young adolescents' participation in outdoor, noncompetitive physical activity.	Christiana, Richard W; Davis, Marsha; Wilson, Mark G; McCarty, Frances A; Green, Gary T	PURPOSE: Young adolescents who have little interest in participating in competitive team sports are at an increased risk for physical inactivity. Noncompetitive outdoor physical activity can provide young adolescents with increased opportunities to participate in physical activities that appeal to them and have positive health effects. The purpose of this study was to examine factors related to r…	2014	Research quarterly for exercise and sport	85	4	509-18
The influence of the neighborhood physical environment on early child health and development: A review and call for research.	Christian, Hayley; Zubrick, Stephen R; Foster, Sarah; Giles-Corti, Billie; Bull, Fiona; Wood, Lisa; Knuiman, Matthew; Brinkman, Sally; Houghton, Stephen; Boruff, Bryan	This review examines evidence of the association between the neighborhood built environment, green spaces and outdoor home area, and early (0-7 years) child health and development. There was evidence that the presence of child relevant neighborhood destinations and services were positively associated with early child development domains of physical health and wellbeing and social competence. Pare…	2015	Health & place	33	din, 9510067	25-36
Dog walking is associated with more outdoor play and independent mobility for children.	Christian, Hayley; Trapp, Georgina; Villanueva, Karen; Zubrick, Stephen R; Koekemoer, Rachelle; Giles-Corti, Billie	OBJECTIVE: Dog ownership is positively associated with children's physical activity. It is plausible that dog-facilitated activity rather than dog ownership per se encourages children's physical activity behaviors. We examined relationships between dog walking and children's physical activity, and outdoor play and independent mobility., METHOD: Cross-sectional survey data from the 2007 Perth (Wes…	2014	Preventive medicine	67	pm4, 0322116	259-63
The impact of daycare attendance on outdoor free play in young children.	Carsley, S; Liang, L Y; Chen, Y; Parkin, P; Maguire, J; Birken, C S; TARGet Kids! Collaboration	Background: Outdoor free play is important for healthy growth and development in early childhood. Recent studies suggest that the majority of time spent in daycare is sedentary. The objective of this study was to determine whether there was an association between daycare attendance and parent-reported outdoor free play., Methods: Healthy children aged 1-5 years recruited to The Applied Research G…	2017	Journal of public health (Oxford, England)	39	1	145-152
The Influence of the Outdoor Environment: Den-Making in Three Different Contexts	Canning, Natalie	This small-scale research examined den-making in three different settings in the UK. The research consisted of non-participant, narrative observations of children aged between 3- and 5-years and early years practitioners involved in supporting them in their play. Content analysis revealed common themes: the impact of the environment on the way children utilised their play space, how the resources…	2010	European Early Childhood Education Research Journal	18	4	555-566
Physical activity, screen time, and outdoor learning environment practices and policy implementation: a cross sectional study of Texas child care centers.	Byrd-Williams, Courtney E; Dooley, Erin E; Thi, Christina A; Browning, Cari; Hoelscher, Deanna M	BACKGROUND: Early care and education (ECE) centers are important for combating childhood obesity. Understanding policies and practices of ECE centers is necessary for promotion of healthy behaviors. The purpose of this study is to describe self-reported practices, outdoor environment aspects, and center policies for physical activity and screen time in a statewide convenience sample of non-Head S…	2019	BMC public health	19	1	274
Risky play and children's safety: balancing priorities for optimal child development.	Brussoni, Mariana; Olsen, Lise L; Pike, Ian; Sleet, David A	Injury prevention plays a key role in keeping children safe, but emerging research suggests that imposing too many restrictions on children's outdoor risky play hinders their development. We explore the relationship between child development, play, and conceptions of risk taking with the aim of informing child injury prevention. Generational trends indicate children's diminishing engagement in ou…	2012	International journal of environmental research and public health	9	9	3134-48
Go Play Outside! Effects of a risk-reframing tool on mothers' tolerance for, and parenting practices associated with, children's risky play: study protocol for a randomized controlled trial.	Brussoni, Mariana; Ishikawa, Takuro; Han, Christina; Pike, Ian; Bundy, Anita; Faulkner, Guy; Masse, Louise C	BACKGROUND: Children's risky play is associated with a variety of positive developmental, physical and mental health outcomes, including greater physical activity, self-confidence and risk-management skills. Children's opportunities for risky play have eroded over time, limited by parents' fears and beliefs about risk, particularly among mothers. We developed a digital tool and in-person Risk-ref…	2018	Trials	19	1	173
Outdoor Play and Learning: Policy and Practice	Burriss, Kathleen; Burriss, Larry	This study describes national school district policy and practice regarding elementary school children's outdoor learning and play. District representatives from 173 randomly selected school districts completed questionnaires describing policy and practice related to recess, outdoor play, outdoor curricular studies, playground materials, ADA accessibility, and administrative support. Quantitative…	2011	International Journal of Education Policy and Leadership	6	8	12-Jan
Resurrecting free play in young children: looking beyond fitness and fatness to attention, affiliation, and affect.	Burdette, Hillary L; Whitaker, Robert C	We have observed that the nature and amount of free play in young children has changed. Our purpose in this article is to demonstrate why play, and particularly active, unstructured, outdoor play, needs to be restored in children's lives. We propose that efforts to increase physical activity in young children might be more successful if physical activity is promoted using different language-encou…	2005	Archives of pediatrics & adolescent medicine	159	1	46-50
The Sydney playground project: popping the bubblewrap--unleashing the power of play: a cluster randomized controlled trial of a primary school playground-based intervention aiming to increase children's physical activity and social skills.	Bundy, Anita C; Naughton, Geraldine; Tranter, Paul; Wyver, Shirley; Baur, Louise; Schiller, Wendy; Bauman, Adrian; Engelen, Lina; Ragen, Jo; Luckett, Tim; Niehues, Anita; Stewart, Gabrielle; Jessup, Glenda; Brentnall, Jennie	BACKGROUND: In the Westernised world, numerous children are overweight and have problems with bullying and mental health. One of the underlying causes for all three is postulated to be a decrease in outdoor free play. The aim of the Sydney Playground Project is to demonstrate the effectiveness of two simple interventions aimed to increase children's physical activity and social skills., METHODS/D…	2011	BMC public health	11	100968562	680
Helping Children Value and Appreciate Nature.	Bullock, Janis R	Provides a rationale for providing nature education. Discusses specific goals of nature education, and what teachers can do to capitalize on children's curiosity. Discusses considerations for selecting nature activities. (HTH)	1994	Day Care & Early Education	21	4	08-Apr
Where Do the Children Play?: An Investigation of the Intersection of Nature, Early Childhood Education and Play	Brown, Jeanne M; Kaye, Candace	What is the role of early education and care in advocating and providing for nature play in an era when children's exposure to nature play and risk is threatened? This review deconstructs the word "nature," as well as discusses nature's role in centuries of theorists and early childhood care pioneers. The article concludes with some hopeful current directions in early childhood education, advocat…	2017	Early Child Development and Care	187	5	1028-1041
Learning "In" and "For" the Outdoors.	Broda, Herbert W	Discusses outdoor education to improve student participation and learning in skill and subject areas. Relates outdoor education to constructivism, flexible scheduling, hands-on experiences, performance-based standards, multiple intelligences, cooperative learning, and interdisciplinary curriculum. Lists Web sites related to outdoor education. (DLH)	2002	Middle School Journal	33	3	34-38
Inclusion through Access to Outdoor Education: Learning in Motion (LIM)	Brodin, Jane	Learning in Motion (LIM) was a European project involving seven partners in five countries: Sweden, Finland, Latvia, Germany and Greece. The project focused on inclusion and access to outdoor education and was financed by the European Commission within the framework of the Socrates-Grundtvig Programme. The aim of the project was to explore if and how outdoor education can be used for physical and…	2009	Journal of Adventure Education and Outdoor Learning	9	2	99-113
What is the meaning and nature of active play for today's children in the UK?.	Brockman, Rowan; Fox, Kenneth R; Jago, Russell	BACKGROUND: Preventing the decline in physical activity which occurs around 10-11 years of age is a public health priority. Physically active play can make unique contributions to children's development which cannot be obtained from more structured forms of physical activity. Encouraging active play in children's leisure time has potential to increase physical activity levels while promoting opti…	2011	The international journal of behavioral nutrition and physical activity	8	101217089	15
What is the Relationship between Risky Outdoor Play and Health in Children? A Systematic Review.	Brussoni, Mariana; Gibbons, Rebecca; Gray, Casey; Ishikawa, Takuro; Sandseter, Ellen Beate Hansen; Bienenstock, Adam; Chabot, Guylaine; Fuselli, Pamela; Herrington, Susan; Janssen, Ian; Pickett, William; Power, Marlene; Stanger, Nick; Sampson, Margaret; Tremblay, Mark S	Risky outdoor play has been associated with promoting children's health and development, but also with injury and death. Risky outdoor play has diminished over time, concurrent with increasing concerns regarding child safety and emphasis on injury prevention. We sought to conduct a systematic review to examine the relationship between risky outdoor play and health in children, in order to inform …	2015	International journal of environmental research and public health	12	6	6423-54
Effects of Teacher-Encouraged Physical Activity on Preschool Playgrounds	Brown, William H; Googe, Heather Smith; McIver, Kerry L; Rathel, Jeanna Marie	Increased numbers of young children who are overweight have become a significant health problem in the United States. Public health investigators have hypothesized that increased caloric intake and low levels of physical activity may be associated with the troubling trend of weight problems among children. To enhance preschool children's moderate to vigorous physical activity on playgrounds the a…	2009	Journal of Early Intervention	31	2	126-145
Built environment, parents' perception, and children's vigorous outdoor play.	Bringolf-Isler, Bettina; Grize, Leticia; Mader, Urs; Ruch, Nicole; Sennhauser, Felix H; Braun-Fahrlander, Charlotte; SCARPOL team	OBJECTIVES: To evaluate the combined effects and relative importance of socio-cultural factors as well as parents' subjectively perceived and objectively assessed environment on time children spent vigorously playing outdoors., METHODS: Cross-sectional study conducted in Berne, Biel-Bienne, and Payerne (Switzerland) during the school year 2004/2005. Included 1345 parental questionnaires from chil…	2010	Preventive medicine	50	06-May	251-6
Examining the Implementation of Play Streets: A Systematic Review of the Grey Literature.	Bridges, Christina N; Prochnow, Tyler M; Wilkins, Emily C; Pollack Porter, Keshia M; Umstattd Meyer, M Renee	CONTEXT: Outdoor play has been described as essential for healthy childhood development. Lack of safety is one barrier to children participating in outdoor play. Play Streets are an intervention to help increase outdoor play by temporarily closing public streets (closures are recurring or episodic) to traffic, creating a safe place for active play., OBJECTIVE: This systematic grey literature revi…	2019	Journal of public health management and practice : JPHMP		c0l, 9505213
The Meanings of Outdoor Physical Activity for Parentally Bereaved Young People in the United Kingdom: Insights from an Ethnographic Study	Brewer, Joanne; Sparkes, Andrew C	The purpose of this paper is to explore the meanings of outdoor physical activity in the natural environment for parentally-bereaved young people. It draws on data generated from a two-year ethnographic study that focused on the experiences of those involved with the Rocky Centre, a childhood bereavement service in the UK. Data was collected via extended periods of participant observation and sem…	2011	Journal of Adventure Education and Outdoor Learning	11	2	127-143
Connecting Students to Nature--How Intensity of Nature Experience and Student Age Influence the Success of Outdoor Education Programs	Braun, Tina; Dierkes, Paul	Nature connectedness counts as a crucial predictor of pro-environmental behavior. For counteracting today's environmental issues a successful re-connection of individuals to nature is necessary. Besides the promotion of knowledge transfer the aim of the educational program presented in this study is to connect students to their environment. This research explores the impact of an outdoor environm…	2017	Environmental Education Research	23	7	937-949
Fostering Changes in Attitude, Knowledge and Behavior: Demographic Variation in Environmental Education Effects	Braun, Tina; Cottrell, Richard; Dierkes, Paul	This study employs a uniquely multi-factorial, large-scale design to investigate baseline differences and the effects of a singular outdoor educational program on environmental attitudes, knowledge and behavior among primary and secondary school students educated in four different countries. Statistical modelling approaches employed country of residence, age, nationality, sampling year, gender an…	2018	Environmental Education Research	24	6	899-920
Association of Education outside the Classroom and Pupils&apos; Psychosocial Well-Being: Results from a School Year Implementation	Bolling, Mads; Niclasen, Janni; Bentsen, Peter; Nielsen, Glen	Background: Education Outside the Classroom (EOtC) is a teaching method that is gaining traction, aiming to promote learning and well-being. However, research on the association between EOtC and well-being is limited. Methods: This quasi-experimental trial involved pupils (9-13 years) from 16 Danish public schools which implemented EOtC in some classes. Pupils (N = 511) from 27 classes were regul…	2019	Journal of School Health	89	3	210-218
Natural Connections: Forest Schools, Art Education, and Playful Practices	Bradshaw, Melanie	In an attempt to counter what the author perceived as a loss of student-led learning experiences, she began looking for examples of where play--kids tinkering and experimenting with materials and content or engaging in other hands-on, experiential learning opportunities freely--was still encouraged in schools. During that search, she learned that forest schools are emerging as an alternative form…	2018	Art Education	71	4	30-35
A Profile of Outdoor Adventure Interventions for Young People in Australia	Bowen, Daniel J; Neill, James T; Williams, Ian R; Mak, Anita S; Allen, Nicholas B; Olsson, Craig A	In this study, we describe characteristics of outdoor adventure interventions (OAIs) that aim to address problem behaviors in young people in Australia. A national online survey was completed by 98 program leaders and 24 program managers. OAIs for youth in Australia are diverse, but typically incorporate several days in the outdoors, during which participants engage in adventure activities and gr…	2016	Journal of Outdoor Recreation, Education, and Leadership	8	1	26-40
Adolescents' Perceptions of an Adventure-Based Programme	Bosch, Ronel; Oswald, Marietjie	A qualitative study was undertaken to explore the perceptions of youth regarding their wilderness rites of passage experience and its value for their lives. The researchers operated in an interpretive / constructivist paradigm and employed a qualitative research methodology. Participants were selected through purposive sampling, and individual interviews, documents, records, observations and refl…	2010	Perspectives in Education	28	1	64-76
Teaching in Nature? Naturally!	Borsos, Eva; Patocskai, Maria; Boric, Edita	Elementary school children spend less and less time outdoors in nature. In this way they will neither become familiar with plants and animals in their environment, nor will their environmental awareness develop. The solution for them would be to spend more quality time outdoors. In this work 170 teachers from Hungary and 170 teachers from Serbia shared their experiences and opinions about outdoor…	2018	Journal of Biological Education	52	4	429-439
Adolescents in Wilderness Therapy: A Qualitative Study of Attachment Relationships	Bettmann, Joanna E; Olson-Morrison, Debra; Jasperson, Rachael A	Characterized by acute changes in attachment relationships, adolescence is a time of balancing autonomy and attachment needs. For adolescents in wilderness therapy programs, the setting often challenges their understanding of their own attachment relationships. The current study evaluates the narratives of 13 adolescents in a wilderness therapy program in an attempt to understand their attitudes …	2011	Journal of Experiential Education	34	2	182-200
Differences between Adopted and Nonadopted Adolescents in Wilderness and Residential Treatment	Bettmann, Joanna E; Freeman, Pamela Clarkson; Parry, Kimber J	Adopted children are disproportionately represented in residential treatment programs in the United States. Adopted children in the United States constitute only 2% to 3% of the U.S population. Nevertheless, they comprise approximately 16.5% of the population in residential care. This descriptive study evaluated a sample of 473 psychological evaluations of adolescents in wilderness and residentia…	2015	Journal of Experiential Education	38	3	245-261
The Role of Therapeutic Adventure in Meeting the Mental Health Needs of Children and Adolescents: Finding a Niche in the Health Care Systems of the United States and the United Kingdom	Berman, Dene; Davis-Berman, Jennifer	Estimates of the mental health needs of adolescents far outstrip the resources of traditional mental health. The field of adventure therapy has the potential to help meet these unmet needs. It is argued that particularly in the United States and the United Kingdom, for adventure therapy to become a formal part of the mental health delivery service and thereby secure funding for innovative program…	2013	Journal of Experiential Education	36	1	51-64
Kindergarten Practitioners' Experience of Promoting Children's Involvement in and Enjoyment of Physically Active Play: Does the Contagion of Physical Energy Affect Physically Active Play?	Bjorgen, Kathrine; Svendsen, Birgit	This research is based on interviews that explore the reflections of 10 Norwegian kindergarten practitioners with regard to the importance of their involvement in children's physically active outdoor playtime. The data were analysed from a qualitative phenomenological perspective and resulted in basic themes that describe the practitioners' experiences. The findings highlight the intersubjectivit…	2015	Contemporary Issues in Early Childhood	16	3	257-271
Development of a measurement approach to assess time children participate in organized sport, active travel, outdoor active play, and curriculum-based physical activity.	Borghese, Michael M; Janssen, Ian	BACKGROUND: Children participate in four main types of physical activity: organized sport, active travel, outdoor active play, and curriculum-based physical activity. The objective of this study was to develop a valid approach that can be used to concurrently measure time spent in each of these types of physical activity., METHODS: Two samples (sample 1: n = 50; sample 2: n = 83) of children aged…	2018	BMC public health	18	1	396
Children's Well-Being and Involvement in Physically Active Outdoors Play in a Norwegian Kindergarten: Playful Sharing of Physical Experiences	Bjorgen, Kathrine	This qualitative study explores the conditions of children's level of well-being and their involvement in physically active play during kindergarten outdoors time. Observations of three to five year olds from one kindergarten in central Norway were conducted. The researcher followed the children around the kindergarten's outdoors playground and across different places on a hike. Observation instr…	2015	Child Care in Practice	21	4	305-323
Duration and intensity of different types of physical activity among children aged 10-13 years.	Borghese, Michael M; Janssen, Ian	OBJECTIVES: To use a predominately objective measurement approach to assess and describe: (1) the amount of time that children aged 10-13 years spend participating in outdoor active play, active travel, curriculum-based physical activity at school, and organized sport; (2) the movement intensity composition of these four types of physical activity (i.e., % of time spent at a sedentary, light, or …	2019	Canadian journal of public health = Revue canadienne de sante publique	110	2	178-186
Parental Correlates of Outdoor Play in Boys and Girls Aged 0 to 12-A Systematic Review.	Boxberger, Karolina; Reimers, Anne Kerstin	Outdoor play is one major source of physical activity (PA) in children. In particular, parents act as gatekeepers, because they can enable their children's outdoor play. This systematic review aims to provide an overview of parental correlates of outdoor play. A systematic literature research of six electronic databases (ERIC, PsycARTICLES, PsycINFO, PubMed/Medline, SCOPUS, and Web of Science Cor…	2019	International journal of environmental research and public health	16	2
Does playground improvement increase physical activity among children? A quasi-experimental study of a natural experiment.	Bohn-Goldbaum, Erika E; Phongsavan, Philayrath; Merom, Dafna; Rogers, Kris; Kamalesh, Venugopal; Bauman, Adrian E	Outdoor recreational spaces have the potential to increase physical activity. This study used a quasi-experimental evaluation design to determine how a playground renovation impacts usage and physical activity of children and whether the visitations correlate with children's physical activity levels and parental impressions of the playground. Observational data and intercept interviews were colle…	2013	Journal of environmental and public health	2013	101516361	109841
Physical activity in light of affordances in outdoor environments: qualitative observation studies of 3-5 years olds in kindergarten.	Bjorgen, Kathrine	This article examines the characteristic of affordances of different outdoor environments, related to the influences of children's physical activity levels. Qualitative observation studies in a Norwegian kindergarten were conducted of 3- to 5-year-olds into the natural environment and in the kindergarten's outdoor area. An ecological approach was important from both an analytical and theoretical …	2016	SpringerPlus	5	1	950
More than a pretty place: assessing the impact of environmental education on children's knowledge and attitudes about outdoor play in nature.	Beyer, Kirsten M M; Heller, Elizabeth F; Bizub, Jessica M; Kistner, Amy J; Szabo, Aniko; Shawgo, Erin E; Zetts, Corey J	Our work assessed the influence of an urban environmental education program on children's attitudes toward outdoor play, as well as knowledge of neighborhood features that can facilitate this type of activity. The project team engaged 6 schools near the newest Urban Ecology Center location in Milwaukee, Wisconsin, USA, through a community-academic partnership entitled More Than a Pretty Place. In…	2015	International journal of environmental research and public health	12	2	2054-70
Development and validation of the attitudes toward outdoor play scales for children.	Beyer, Kirsten; Bizub, Jessica; Szabo, Aniko; Heller, Beth; Kistner, Amy; Shawgo, Erin; Zetts, Corey	The natural world has long been associated with health and described as a therapeutic landscape, and a growing body of research demonstrates the benefits of interacting with nature for mental and physical health. However, concern is growing that children have lost connection to the natural world and spend less time outdoors, despite the known health benefits of doing so. It is likely that healthy…	2015	Social science & medicine (1982)	133	ut9, 8303205	253-60
Fire Makers, Barnyards, and Prickly Forests: A Preschool Stroll around the Block	Bentley, Dana Frantz	The daily trips outside can be challenging, and living in Manhattan makes them even more complex. It seems there is no such thing as a simple stroll, or a quick trip outside; and the winter weather makes such excursions that much more complex. Yet, it is always worth it. In the author's nine years of teaching, she has discovered that a "quick trip outside" is never just a breath of fresh air or a…	2012	Childhood Education	88	3	147-154
Children in Nature: Sensory Engagement and the Experience of Biodiversity	Beery, Thomas; Jorgensen, Kari Anne	Given concerns for a severely diminished childhood experience of nature, coupled with alarm for a rapidly diminishing global biodiversity, this article considers the potential for childhood nature experience to be an important part of biodiversity understanding. Findings from two studies are integrated and presented as windows into childhood nature experience to illuminate important aspects of se…	2018	Environmental Education Research	24	1	13-25
Complex Physical Activity, Outdoor Play, and School Readiness among Preschoolers	Becker, Derek R; Grist, Cathy L; Caudle, Lori A; Watson, Myra K	High quality educational settings play a crucial role in preparing a child to enter kindergarten, but little work has explored how outdoor play and complex physical activity outside school and childcare settings promote school readiness among preschoolers. To address this gap, the present study explored connections among school readiness with outdoor play and participation in complex physical act…	2018	Global Education Review	5	2	110-122
A Young Child's Perspectives on Outdoor Play: A Case Study from Vancouver, British Columbia	Beattie, A Elizabeth	There has been an increasing amount of concern about the lack of direct exposure that young children have to nature and the outdoors in Canada and the United States, leading to an increase in outdoor- and nature-based learning models for young children. However, very little research has been done in the field of early childhood environmental education. In particular, studies investigating young c…	2015	International Journal of Early Childhood Environmental Education	3	1	38-53
The effect of playground- and nature-based playtime interventions on physical activity and self-esteem in UK school children.	Barton, Jo; Sandercock, Gavin; Pretty, Jules; Wood, Carly	School playtime provides opportunities for children to engage in physical activity (PA). Playground playtime interventions designed to increase PA have produced differing results. However, nature can also promote PA, through the provision of large open spaces for activity. The purpose of this study is to determine which playtime interventions are most effective at increasing moderate-to-vigorous …	2015	International journal of environmental health research	25	2	196-206
The Wilderness Expedition: An Effective Life Course Intervention to Improve Young People's Well-Being and Connectedness to Nature	Barton, Jo; Bragg, Rachel; Pretty, Jules; Roberts, Jo; Wood, Carly	It is well understood that wilderness expeditions improve well-being; however, there is little supporting quantitative data. The aim of this study was to measure the impact of wilderness expeditions on self-esteem (SE) and connectedness to nature (CN) and assess whether benefits varied according to participant and expedition characteristics. SE and CN were assessed pre- and post-wilderness expedi…	2016	Journal of Experiential Education	39	1	59-72
No Place to Play: Implications for the Interaction of Parents and Children.	Bartlett, Sheridan	Uses J Bowbly's (1969) theory of attachment as a framework for considering the implications of a lack of outdoor access for parental strategies and for the interaction of parents and children in low-income families. It argues that having access to outdoor play opportunities is supportive of healthy child development and responsive parenting and should be prioritized in housing planning. (GR)	1997	Journal of Children and Poverty	3	1	37-48
Flourishing in the Forest: Looking at Forest School through a Self-Determination Theory Lens	Barrable, Alexia; Arvanitis, Alexios	Forest School offers opportunities for children and young adults to come into regular contact with nature. Although, in relevant literature, Forest School is seen as highly conducive to participants' motivation to learn, there is no theoretical framework that examines how this motivation can be optimized in relation to Forest School pedagogy. Self-Determination Theory offers a broad perspective f…	2019	Journal of Outdoor and Environmental Education	22	1	39-55
Maintaining Mastery but Feeling Professionally Isolated: Experienced Teachers&apos; Perceptions of Teaching outside the Classroom	Barfod, Karen S	Children today spend an increasing amount of time indoors, depriving them of the benefits of a more active outdoor life. In Scandinavia, regularly performed teaching outside the classroom, known as "udeskole", is growing in prevalence. This paper examines experienced teachers' perceptions of "udeskole", with the aim of deepening our understanding of the factors that enable their practice. Ten in-…	2018	Journal of Adventure Education and Outdoor Learning	18	3	201-213
Sensory Perception, Rationalism and Outdoor Environmental Education	Auer, Matthew R	There is a strong emphasis on sensory perception and "hands-on" learning in the outdoor environmental education of children. In addition, normative concerns infuse children's environmental curricula, and in particular, the notion that environmental education is not a passive undertaking; when one appreciates the essential value of the environment, one is bound to care for it. In post-secondary ed…	2008	International Research in Geographical and Environmental Education	17	1	12-Jun
The Place and Approach of Outdoor Learning within a Holistic Curricular Agenda: Development of Singaporean Outdoor Education Practice	Atencio, Matthew; Tan, Yuen Sze Michelle; Ho, Susanna; Ching, Chew Ting	This paper details the potential contribution of outdoor education (OE) in Singaporean education given the recent raft of national curricular reforms aimed at fostering holistic and exploratory learning opportunities. In this context, we contend that increasing recognition of the value of OE, both internationally and locally, heralds specific challenges within unique Singaporean educational condi…	2015	Journal of Adventure Education and Outdoor Learning	15	3	181-192
School Ground as Environmental Learning Resources: Teachers' and Pupils' Perspectives on Its Potentials, Uses and Accessibility	Atmodiwirjo, Paramita	This paper addresses the role of school ground as outdoor learning resources for environmental education. The opportunities to use school ground are particularly prominent in tropical climate, where the weather permits plenty of outdoor learning activities. A study in primary schools in Jakarta explored the relationship between the spatial aspects of school ground and its role in providing access…	2013	International Electronic Journal of Environmental Education	3	2	101-119
System Thinking Skills at the Elementary School Level	Assaraf, Orit Ben-Zvi; Orion, Nir	This study deals with the development of system thinking skills at the elementary school level. It addresses the question of whether elementary school students can deal with complex systems. The sample included 40 4th grade students from one school in a small town in Israel. The students studied an inquiry-based earth systems curriculum that focuses on the hydro-cycle. The program involved lab si…	2010	Journal of Research in Science Teaching	47	5	540-563
EFL Learners' Perception toward an Outdoor Learning Program	Asmara, Candra Hadi; Anwar, Khoirul; Muhammad, Ribeh Najib	The aim of this study was to investigate EFL learners' perception of an outdoor learning program, called English Scout Organization which was developed to strengthen their students' interests in learning English at secondary school. For this purpose, the 20 secondary school students in YPI Darussalam Cerme Gresik, Indonesia, were given questionnaires related to the intervention program. The progr…	2016	International Journal of Education and Literacy Studies	4	2	74-81
Developing a Nature-Based Four-Year-Old Kindergarten Program: Oak Learning Center at Bay Beach Wildlife Sanctuary in Green Bay, WI (USA)	Ashmann, Scott	The challenges and successes of planning, implementing, and evaluating a nature-based four-year-old kindergarten program are shared as well as a description of the first years of the program that is designed to enhance the students' academic, physical, social, and emotional development. In addition, a description of how the partnership among a wildlife sanctuary, city, public school district, and…	2018	International Journal of Early Childhood Environmental Education	6	1	35-43
Environmental Education in an Age of National Standards and Videophilia	Bentley, Michael L	This article is based on the work of Louv (2005, 2008) and Lowell (2008) and their ideas are explored with regard to barriers to, as well as opportunities for, effective environmental education. State curriculum standards in the U.S. include substantial environmental education (EE) content. Despite this, overall education policy stymies educators' efforts in enacting effective classroom programs.…	2010	Science Education Review	9	2	70-79
Outdoor Play as a Mean to Achieve Educational Goals--A Case Study in a Portuguese Day-Care Group	Bento, Gabriela; Costa, Jorge Adelino	This study aims to explore the pedagogical potential of outdoor play situations, considering the educational goals established in the Portuguese Pedagogical Guidelines for 0-3-year-old children (ongoing work), namely development of a sense of security and positive self-esteem; development of curiosity and exploratory impetus; and development of social and communication skills. Following a qualita…	2018	Journal of Adventure Education and Outdoor Learning	18	4	289-302
Towards an Understanding of "Udeskole:" Education outside the Classroom in a Danish Context	Bentsen, Peter; Mygind, Erik; Randrup, Thomas B	In the past decade, an increasing number of Danish public, private and independent schools have introduced regular compulsory education outside the classroom for children aged 7-16 as a weekly or biweekly "outdoor school" day--known in Danish as "udeskole." An analysis of this form of outdoor education, its impacts and provision has been undertaken. Findings suggest that "udeskole" can add value …	2009	Education 3-13	37	1	29-44
The Nature of "Udeskole": Outdoor Learning Theory and Practice in Danish Schools	Bentsen, Peter; Jensen, Frank Sondergaard	An increasing number of Danish teachers have started introducing school-based outdoor learning as a weekly or biweekly "outdoor school" day for school children--often called "udeskole" in Danish. Although at least 14% of Danish schools practise this form of outdoor teaching with some classes, it is not mentioned in the national curriculum and little is presently known about the nature of "udeskol…	2012	Journal of Adventure Education and Outdoor Learning	12	3	199-219
Associations between the home yard and preschoolers' outdoor play and physical activity.	Armstrong, Guy P; Maitland, Clover; Lester, Leanne; Trost, Stewart G; Trapp, Gina; Boruff, Bryan; Al Marzooqi, Mohamed K; Christian, Hayley E	Objectives and importance of study: Young children's outdoor play mostly occurs within the home-yard space, yet the influence of the home yard on preschoolers' outdoor play and physical activity is poorly understood. We investigated the relationships between home-yard features and home-based outdoor play and physical activity in preschoolers (2-5 years old)., STUDY TYPE: Cross-sectional observati…	2019	Public health research & practice	29	1
Adventure Therapy with Girls At-Risk: Responses to Outdoor Experiential Activities.	Autry, Cari E	Explored the feelings, attitudes, and perceptions of at- risk adolescent girls from a psychiatric rehabilitation facility following their participation in adventure therapy that involved outdoor experiential activities. Interview data indicated that participants found positive meaning within various activities. The resulting themes were perceptions of trust, empowerment, teamwork, and recognition…	2001	Therapeutic Recreation Journal	35	4	289-306
"Friluftsliv": A Contribution to Equity and Democracy in Swedish Physical Education? An Analysis of Codes in Swedish Physical Education Curricula	Backman, Erik	During the last decade, expanding research investigating the school subject Physical Education (PE) indicates a promotion of inequalities regarding which children benefit from PE teaching. Outdoor education and its Scandinavian equivalent "friluftsliv," is a part of the PE curriculum in many countries, and these practices have been claimed to have the potential to contribute to more equity in PE …	2011	Journal of Curriculum Studies	43	2	269-288
Vitamin D exposure during pregnancy, but not early childhood, is associated with risk of childhood wheezing.	Anderson, L N; Chen, Y; Omand, J A; Birken, C S; Parkin, P C; To, T; Maguire, J L; TARGet Kids Collaboration	The association between vitamin D and wheezing in early childhood is unclear. The primary objective of this study was to evaluate the association between vitamin D exposure, during both pregnancy and childhood, and early childhood wheezing. Secondary objectives were to evaluate the associations between vitamin D exposures and asthma and wheezing severity. We conducted a cohort study of children (…	2015	Journal of developmental origins of health and disease	6	4	308-16
Social Skills Assessment of Children with Autism in Free-Play Situations	Anderson, Angelika; Moore, Dennis W; Godfrey, Rebecca; Fletcher-Flinn, Claire M	Poor social functioning and limited play are characteristic of children with autism. Increasingly, education for children with autism is provided within mainstream settings, but given their particular difficulties, the adequate provision of educational services in such settings is challenging. This study presents observational data of the play behaviour and social interaction patterns of 10 child…	2004	Autism: The International Journal of Research and Practice	8	4	369-385
Exploring Values and Personal and Social Development: Learning through Expeditions	Allison, Peter; Von Wald, Kris	Travel and overseas experiences, particularly those involving some form of outdoor education, are regarded by many young people, parents, university admissions and employers as somehow beneficial to a young person's development. Often, expedition experiences are happening at crucial times in life (the teen years) when metaphysical (rather than empirical) questions dominate. This paper explores th…	2010	Pastoral Care in Education	28	3	219-233
A Coordinated Research Agenda for Nature-Based Learning.	Jordan, Cathy; Chawla, Louise	Evidence is mounting that nature-based learning (NBL) enhances children's educational and developmental outcomes, making this an opportune time to identify promising questions to carry research and practice in this field forward. We present the outcomes of a process to set a research agenda for NBL, undertaken by the Science of Nature-Based Learning Collaborative Research Network, with funding fr…	2019	Frontiers in psychology	10	101550902	766
A 5-year longitudinal analysis of modifiable predictors for outdoor play and screen-time of 2- to 5-year-olds.	Xu, Huilan; Wen, Li Ming; Hardy, Louise L; Rissel, Chris	BACKGROUND: Early childhood is a critical time for establishing physical activity and sedentary behaviours. Identifying modifiable predictors of physical activity and sedentary behaviours in the early life stages can inform the development of early intervention programs. The aim of this study was to identify modifiable predictors of outdoor play (a proxy of physical activity) and screen-time in 2…	2016	The international journal of behavioral nutrition and physical activity	13	1	96
Let's Start in Our Own Backyard: Children's Engagement with Science through the Natural Environment	Alexander, Athalie; Russo, Sharon	Capitalising on areas in which teachers feel most comfortable, the teaching of Biology, environmental education or nature to young children can be an alternative way of introducing and understanding Science. A "Citizen Science" program currently being run by the University of South Australia (UniSA) may be an appropriate starting point. "Citizen Science" is research involving interested members o…	2010	Teaching Science	56	2	47-54
The Outdoor Environment as a Site for Children's Participation, Meaning-Making and Democratic Learning: Examples from Norwegian Kindergartens	Aasen, Wenche; Grindheim, Liv Torunn; Waters, Jane	In this article we explore socio-cultural theories of learning and some of the processes by which children learn democratic values. Norwegian policy and practice emphasises children's right to participation and involvement in decision-making. We discuss the importance of adults' attitudes, knowledge and ability to relate to and understand children's perspectives. It is argued that knowledge is co…	2009	Education 3-13	37	1	13-May
Environmental determinants of outdoor play in children: a large-scale cross-sectional study.	Aarts, Marie-Jeanne; Wendel-Vos, Wanda; van Oers, Hans A M; van de Goor, Ien A M; Schuit, Albertine J	BACKGROUND: Outdoor play is a cheap and natural way for children to be physically active., PURPOSE: This study aims to identify physical as well as social correlates of outdoor play in the home and neighborhood environment among children of different age groups., METHODS: Cross-sectional data were derived from 6470 parents of children from 42 primary schools in four Dutch cities by means of quest…	2010	American journal of preventive medicine	39	3	212-9	No definition
