# Supplementary material for: Play, Learn, and Teach Outdoors—Network (PLaTO-Net): terminology, taxonomy, and ontology
Source: Int J Behav Nutr Phys Act. 2022 Jun 15;19:66. doi: 10.1186/s12966-022-01294-0 (PMC9199154; doi:10.1186/s12966-022-01294-0)
Supplement: Supplementary file 6 — Additional file 6. [file 12966_2022_1294_MOESM6_ESM.xlsx]

## Sheet: Respondent
Sector	If "9" on Column A	Years of experience	Gender	Disability	If "2" on Column F	Culture/race/ethnicity	Country of origin	Other identities	Round 1	Round 2	Round 3	Round 4	Cumulative participation
Select	type-in	Select	Select	Select	type-in	type-in	type-in	type-in					0
9	Research, Education - (pre)school	4	1	1		Australian	Australia		1	1	1	1	4
1		4	2	1		White	Australia		1	1	1	1	4
1		4	1	1		Anglo-Saxon	Australia		1	1	1	1	4
1		3	2			South Asian	Bangladesh		1	1	1	1	4
9	Research, Education - (pre)school	4	1				Brazil		1	1	0	0	2
1		3	4	1		Black	Brazil		1	1	1	1	4
7		2	1	1		Latin American	Brazil		1	0	0	1	2
9	Research, Education - (pre)school	2	1	1		Quebecois	Canada	PhD student who studies nature-based pedagogy as a favorable context for early childhood educators's professional development. :-)	1	0	0	0	1
9	Education - (pre)school, Not-for-profit organization	2	1	2	Mental illness	White	Canada		1	0	0	0	1
9	Research, Education - post-secondary	2	1	1		Caucasian	Canada		1	1	0	0	2
9	Education - (pre)school, Not-for-profit organization	4					Canada		1	0	0	0	1
9	Research, Policy/Government	2	1	1		Caucasian	Canada		1	1	0	0	2
9	Education - (pre)school, Play work, Not-for-profit organization	2	1			White	Canada		1	0	0	0	1
9	Research, Education - (pre)school, Not-for-profit organization, philanthropy	4	1	1		Caucasian	Canada		1	1	1	1	4
3		4	1	1		White	Canada		1	1	0	0	2
9	Policy/Government, Not-for-profit organization, Provincial Parks	4	1	1		Canadian	Canada	Mother	1	1	0	0	2
9	Research, Education - post-secondary	4	4	1		White Francophone	Canada		1	1	1	1	4
1		4	2	1			Canada		1	0	0	0	1
9	Research, Education - (pre)school	2	3	1		White French-Canadian	Canada		1	1	1	1	4
5		2	2	2	Brain injury	Euro-centric/White/Settler	Canada		1	0	0	0	1
9	Research, Education - post-secondary	4	4	1		White	Canada		1	1	1	1	4
7		4	2	1		Caucasian from the Québec culture, with Austrian ancestry (my father) married to an Albertan métis family.	Canada		1	0	0	0	1
7		4	2	1		White	Canada		1	1	0	0	2
9	Research, Education - post-secondary	4	1			White	Canada		1	0	0	0	1
5		4	1			Caucasian	Canada		1	0	0	0	1
1		3	2	1		Caucasian	Canada	French-speaking	1	1	0	0	2
9	Research, Education - (pre)school	2	1			French Canadian	Canada		1	0	0	0	1
9	Research, Education - post-secondary	3	3	1		White settler	Canada		1	0	0	0	1
5		3	1	2	Yes	White	Canada	Lesbian	1	0	0	0	1
1		4	1	1		European ancestry	Canada		1	0	0	0	1
9	Education - (pre)school, Education - post-secondary, Not-for-profit organization	4	1			Caucasien	Canada		1	1	0	0	2
2		3	1			White	Canada		1	0	0	0	1
9	Research, Not-for-profit organization	2	1	1		Caucasian	Canada	Millennial	1	1	1	1	4
1		2	1	1		French-Canadian	Canada		1	1	1	1	4
1		4	1	1		White	Canada		1	0	1	1	3
9	Research, Education - (pre)school	4	1			Caucasian	Canada		1	1	1	1	4
5		4	2				Canada		1	0	0	0	1
9	Research, Education - post-secondary	3	1	1		Caucasian	Canada		1	1	1	1	4
3		4	3	1		White, European-Canadian	Canada	Queer	1	1	1	1	4
9	Research, Not-for-profit organization	4	1				Canada		1	0	0	0	1
1		4	4	1		White Canadian	Canada		1	1	1	1	4
9	Education - (pre)school, Not-for-profit organization	4	1				Canada		1	0	0	0	1
9	Research, Education - (pre)school, Play work, Not-for-profit organization	2	3			White	Canada		1	1	0	0	2
9	Education - (pre)school, For-profit organization, School age care	4	1	1		Caucausian	Canada		1	0	0	0	1
9	Research, Education - post-secondary	4	4	1		White/Caucasian	Canada		1	1	1	1	4
9	Education - (pre)school, Policy/Government, Not-for-profit organization	4	1	1		Caucasion	Canada		1	0	0	0	1
9	Research, Education - (pre)school	4	1	1		Western	Canada		1	0	0	0	1
9	Education - post-secondary, Play work	2	1	1		Canadian	Canada		1	1	0	0	2
9	Not-for-profit organization, Working with children/youth who are blind	4	1	2	Blind	White	Canada		1	0	0	1	2
9	Research, Education - post-secondary, Policy/Government	4	1	1			Canada	Resident of Slovenia	1	1	1	1	4
6		3	1	1		Caucasian	Canada		1	1	1	1	4
1		4	2	1		Canadian Anglophone	Canada		1	1	1	0	3
9	Research, Education - post-secondary	<1 year	1				Canada		1	0	0	0	1
1		3	4			Western culture	Canada		1	1	1	0	3
1		4	1	1		White – North American	Canada		1	1	1	1	4
1		4	1	1		Caucasian	Canada		1	0	0	0	1
9	Education - (pre)school, Play work, Not-for-profit organization	4	1			Caucasian/Indigenous	Canada	Self-Reg Consultant and FNS Educator	1	1	1	1	4
9	Research, Education - (pre)school	4	2	1		White	Canada	Quebecer	1	1	1	1	4
1		4	2	1		Chinese	China		1	1	0	0	2
9	Research, Education - (pre)school, Education - post-secondary	4	1			Danish, Greenlandic	Danmark and Greenland	Nature sciencist and nature interpretator	1	0	0	0	1
1		4	2			WASP / Nordic Viking :-): European/Scandinavian, Caucasian, Danish	Denmark		1	1	1	1	4
9	Education - (pre)school, Play work, Not-for-profit organization	4	1	1		White British	England		1	0	0	0	1
2		4	1	2	Two artificial knees	White British	England		1	0	0	0	1
1		4	2	1		White	England		1	1	1	1	4
2		2	2			White	England	Happy :-)	1	0	0	0	1
9	Research, Education - post-secondary	4	2	2	somewhere on ASD spectrum ...	Human of the world - who started as White British!	England	playful :-)	1	0	0	0	1
9	Research, Education - post-secondary	4	1	1		White British	England		1	1	0	0	2
1		4	1	2	hearing impairment	English/European white	England		1	1	1	1	4
9	Research, Education - post-secondary	2	1	1		Caucasian	France		1	1	1	1	4
9	Research, Education - (pre)school	2	1	1		White European	Germany		1	1	1	1	4
9	Research, Education - post-secondary	3	2	1			Germany		1	1	1	0	3
1		3	1	1		European & Canadian	Germany		1	0	0	0	1
1		4	3				Germany	Part of this world	1	0	0	0	1
1		2	2			Caucasian	Germany		1	1	1	1	4
1		4	2			Eurasian	Germany		1	0	0	0	1
9	Education - post-secondary, Play work, Not-for-profit organization	4	1			African	Ghana / USA		1	0	0	0	1
9	Research, Education - (pre)school	4	F	1		GREEK	Greece		1	1	1	1	4
9	Research, Education - (pre)school, Education - post-secondary	4	1	1		White European	Greece/Italy/UK		1	1	0	0	2
1		4	3	1		Irish	Ireland	Dr	1	1	1	1	4
8		4	2			Northern European	Ireland	Human	1	1	1	1	4
9	Research, Education - post-secondary, Higher Education	4	2	1		White Irish	Ireland		1	1	1	0	3
9		4	1	1		Dutch, white	Netherlands		1	1	0	0	2
1		4	2				Netherlands		1	1	1	1	4
9	Education - (pre)school, Education - post-secondary, Not-for-profit organization, Technical advice on nature-based education, author of nature-education related books	4	1	1		Caucasian / Hispanic	Netherlands / Spain	I feel strongly European, rather than any other nationality	1	1	0	0	2
1		4	3			White and Norwegian citizen	Norway		1	1	1	1	4
9	Research, Education - post-secondary	4	1	1		White	Norway		1	1	1	1	4
1		3	2	1		Caucasian	Norway		1	1	1	1	4
9	Research, Teacher education	4	1	1			Norway		1	0	0	1	2
9	Research, Education - post-secondary	4	1	1		Caucasian	Portugal		1	1	0	1	3
9	Research, Education - (pre)school, Play work	3	2	1		European	Portugal	Play advocate	1	1	1	1	4
1		4	2	1		Caucasian	Portugal		1	1	1	1	4
1		2	1	1		White	Scotland		1	1	1	1	4
9	Play work, Not-for-profit organization	4	1	1		Scottish	Scotland		1	0	0	0	1
9	Education - post-secondary, Lecturer and Forest School Leader	4	1	1		Scottish	Scotland		1	0	0	0	1
6		4	1			White scottish	Scotland		1	0	0	0	1
1		3	2	1		White (British/Scottish)	Scotland		1	0	0	0	1
9	Education - (pre)school, Forest School and Forest Kindergarten, Froebel	4	1	1		Scottish	Scotland	Passionate about the need to connection all ages to nature and the outdoors.	1	1	1	1	4
9	Research, Education - (pre)school, Play work	4	2	2	I am having issues to be/think inside the box...and to repeat actions...	Southern Slavic	Serbia	Changer/Dreamer	1	1	1	1	4
9	Research, Education - (pre)school, Education - post-secondary, Policy/Government	4	1	2	In many respects...	Singaporean Chinese	Singapore		1	0	1	1	3
9	Research, Education - (pre)school, Education - post-secondary	3	1	1		European, White, Slovenian	Slovenia		1	0	0	0	1
9	Play work, Not-for-profit organization	4	2	1		White	South Africa		1	1	1	1	4
1		2	3	1		East Asian, Korean	South Korea	Member of the LGBTQ2+	1	1	1	1	4
1		4	2	1		Caucasian	Spain		1	0	0	0	1
9	Education - (pre)school, Education - post-secondary, Policy/Government, Not-for-profit organization	4	2				Sweden		1	1	1	0	3
9	Education - (pre)school, Education - post-secondary, Policy/Government, Not-for-profit organization	4	1			Human	Sweden		1	0	0	0	1
1		4	2	1		Taiwanese	Taiwan		1	1	1	1	4
1		4	2	1		Taiwanese	Taiwan		1	1	1	1	4
1		1	1	1			UK		1	0	0	0	1
9	Research, Education - (pre)school	4	2	1		White	UK		1	1	1	1	4
9	Education - (pre)school, Education - post-secondary, Not-for-profit organization, Forest School Leader & Trainer	4	1	1		White British	UK		1	0	0	0	1
9	Research, Education - (pre)school, Education - post-secondary, Play work	4	1	1		British	UK		1	0	0	0	1
9		4	2	1		White British	UK		1	1	1	1	4
1		4	1	1		White British	UK		1	1	0	0	2
9	Research, Education - (pre)school, Education - post-secondary, Not-for-profit organization	3	1	1		White British	UK		1	1	1	1	4
2		4	1	1		White British	UK		1	0	0	0	1
9	Research, Play work, Policy/Government, consultancy	4	2	1		White	UK		1	0	0	0	1
9	Education - (pre)school, Not-for-profit organization, Primary education	4	1	1		White British	UK		1	0	0	0	1
1		2	1	1		Slavic	Ukraine		1	1	1	1	4
9	Research, Education - post-secondary, Play work	4	1	1		White	USA	Health professional	1	1	1	1	4
9	Play work, Not-for-profit organization	4	1	1		Caucasian	USA	Over age 50	1	0	0	0	1
9	Research, Education - post-secondary, Not-for-profit organization	4	2			White	USA		1	0	0	1	2
9	Research, Education - (pre)school, Education - post-secondary, For-profit organization	4	1			White	USA		1	1	1	1	4
9	Research, Education - post-secondary	4	1	1		White	USA		1	1	0	0	2
9	Research, Education - post-secondary, Play work	4	2	1		Vietnamese	Vietnam		1	1	1	1	4
9	Research, Healthcare	2	4	1		Black	Zimbabwe		1	1	1	1	4
9	Education - (pre)school, Policy/Government	2							1	1	0	0	2
9	Research, Education - (pre)school, Education - post-secondary, Not-for-profit organization	4							1	1	0	0	2
9	Research, Education - post-secondary, Play work	4							1	0	0	0	1
9	Research, Education - post-secondary	3	2						1	1	1	1	4
9	Research, Policy/Government, Not-for-profit organization	4							1	0	0	0	1
9	Education - (pre)school, Education - post-secondary	2	1			Mixed			1	1	1	1	4
1		4	1	1					1	0	0	0	1

## Sheet: Coding
	Columns L to O
	1	Participated
	0	Not participated
	Column B			Column D			Column E			Column G
	1	Research		1	< 1 year		1	Female		1	Typically able/able
	2	Education-preschool		2	1-5 years		2	Male		2	with disability
	3	Education-post-secondary		3	6-9 years		3	Woman
	4	Play work		4	≥ 10 years		4	Man
	5	Policy/government					5	Non-binary
	6	For-profit organization					6	Other
	7	Not for profit
	8	Other
	9	More than one chosen
