# Supplementary material for: Play, Learn, and Teach Outdoors—Network (PLaTO-Net): terminology, taxonomy, and ontology
Source: Int J Behav Nutr Phys Act. 2022 Jun 15;19:66. doi: 10.1186/s12966-022-01294-0 (PMC9199154; doi:10.1186/s12966-022-01294-0)
Supplement: Supplementary file 7 — Additional file 7. [file 12966_2022_1294_MOESM7_ESM.xlsx]

## Sheet: Sheet1
			PLaTO-Net Timeline November 1 2020 - Novemeber 30st 2021					To Do			Great source for more specific articles (this link is already included in row 11): https://www.outdoorplaycanada.ca/wp-content/uploads/2019/07/position-statement-on-active-outdoor-play-en.pdf
								Ask if there are any particular announcements that need to be dissimenated			why parks are good for many reaosns: https://www.brec.org/index.cfm/page/1808/n/153#:~:text=Parks%20provide%20intrinsic%20environmental%2C%20aesthetic,and%20workers%2C%20and%20attract%20retirees.
			Legend		Pattern of posting (frequency of posts per week)			Find bios for the respictive feature friday individuals.
			Blogs/Articles	Holidays	3 times a week			Integrate Mark's journal into November timeline
			Videos	Features/Publications	- Focus on Outdoor Play material, Teaching Material, Learning material, Ecosystem/Nature material each week and repeat			Alt-Text integration- how can we increase accessability?
			Journals/Resource	PlaTO Announcements				Fit in: Resource credits and tag them
								Check dimensions of photos
Posted	approved by young/sarah		Day	Date	Title	Form of Dissemination	Social Copy	URL Link	Photo/Infographic
			November
TRUE	TRUE	Theme of week:	Monday	2	Welcome to PLaTo-Net	Website	Introducing PLaTO-Net (Play, Learn & Teach Outdoors Network)! As a part of @OutdoorPlayCA, we are a global network of thought-leaders interested in advancing research & practice related to outdoor play, learning & teaching 🍃 . Follow @PLaTO_Net @HALOResearch @DrEunYoungLee.	https://www.outdoorplaycanada.ca/plato-net/	https://images.ctfassets.net/9l3tjzgyn9gr/2tDnKyzf5sFk0kyCpaRVvj/176e9ff461305b201130cd1304e2556f/kids-laughing-outside.jpg					https://compote.slate.com/images/8fc6eda9-cbad-4f44-8b3b-68990ad07ae0.jpg
TRUE	TRUE	Intro to PLaTo-Net	Monday	9	Why outdoor play is important	Infographic	Access to active play in nature and outdoors—with its risks—is essential for healthy child development. Check out the link and infographic below for more information! https://www.outdoorplaycanada.ca/wp-content/uploads/2019/07/position-statement-on-active-outdoor-play-en.pdf	https://www.outdoorplaycanada.ca/wp-content/uploads/2019/07/position-statement-on-active-outdoor-play-en.pdf	https://www.outdoorplaycanada.ca/wp-content/uploads/2019/07/Fuse_PositionStatement_OutdoorPlay_Infographic2018.pdf					https://raisingchildren.net.au/__data/assets/image/0025/48931/outdoor-play.jpg
FALSE	TRUE		Friday	13	Feature Friday: Louise de Lannoy	Feature Sheet	#PLaTONetFeatureFriday. In the next months, we will be introducing members of the PLaTO-Net steering commitee. Today, we are featuring Dr. @louisecdelannoy. Louise lives in Ottawa, CA working @HALOresearch. In free time, she explores beautiful Eastern Canada with her dog, Arial!	N/A	Picture of Louise					https://cdn.shortpixel.ai/client/q_glossy,ret_img/https://childdevelopmentinfo.com/wp-content/uploads/2011/09/Untitled-design-2-mini.jpg
TRUE	TRUE	Theme: Play	Monday	9	Forms of play	Blog	Did you know that there are different forms of play that children can engage in? Have a look at this article by the Child Development Institute to learn more about the types of play a child participates in through the course of their life! @OfficialCDI https://childdevelopmentinfo.com/child-development/play-work-of-children/pl3/#gs.kpz9k6	shorturl.at/josGO	I didn't end up including this photo because the resolution was too grainy
TRUE	TRUE		Wednseday	11	The Importance of Play in Children	Video	Why is it so important for children to play? Watch this quick 2 minute video by Dr. Jeffrey Trawick-Smith of the Eastern Connecticut State University and find out!	https://www.youtube.com/watch?v=KPqdcf1Ag3k	N/A
TRUE	TRUE		Friday	13	Introducing: Fat Girls Hiking Movement	Article	Trails Not Scales! Weight-neutrality and Health At Every Size. Fat Girls Hiking is a fat activism, body liberation & outdoor community that creates a safe space for fat & marginalized folks & allies. 🥾 Check them out: https://fatgirlshiking.com/	https://fatgirlshiking.com/2019/03/21/hiking-while-fat/	https://fatgirlshiking.com/#jp-carousel-1477
TRUE	TRUE	Theme: Learn	Monday	16	Outdoor spaces and the exclusion of black people	Blog	We must recognize and reconsider our biases. Please read Latria Graham’s article where she talks about the long history of laws and customs that has created the misconceptions society has today about black people and the outdoors. https://www.outsideonline.com/2296351/were-here-you-just-dont-see-us	https://www.outsideonline.com/2296351/were-here-you-just-dont-see-us	link auto generates a photo
TRUE	TRUE		Wednseday	18	Outdoor play and Loose Parts Play during Covid-19	Resource	Outdoor play & creativity is increasingly important for children during Covid-19. Loose parts play is a great way to allow children to experiment, discover, invent & have fun. Explore loose parts play & how to do so safely during Covid-19: https://www.playscotland.org/resources/playful-schools-toolkit-for-delivering-loose-parts-play-in-covid-19/	https://www.playscotland.org/resources/playful-schools-toolkit-for-delivering-loose-parts-play-in-covid-19/	link auto generates a photo
FALSE	TRUE		Friday	20	Feature Friday: Bebel Barros	Feature Sheet	#PLaTONetFeatureFriday.: This week, we are featuring Bebel Barros! Bebel works for Alana in Brazil, the organization that promotes children's rights. During her free time, she emerges herself in nature with her children, Raquel (12 yr old) and Beni (7 yr old)! (upload two photos of Bebel)	N/A	Pictures of Bebel Barros
TRUE	TRUE	Theme: Teach	Monday	23	Outdoor Kindergarten	Blog	In America, children spend only 20-30 minutes outside during recess out of their whole school day. Check out this blog that talks about the idea of having whole schooldays outside, instead of just for 20-30 minutes!	https://www.kqed.org/mindshift/36858/let-em-out-the-many-benefits-of-outdoor-play-in-kindergarten
TRUE	TRUE		Wednseday	25	Thrive outside. education tool for educators	Resource	Check out Thrive Outside, the Child and Nature Alliance of Canada’s outdoor learning and play resource portal. Designed by educators, for educators, caregivers, and recreation workers. Re-imagine what learning can look like beyond the classroom! 🧐https://childnature.ca/thriveoutside/	https://childnature.ca/thriveoutside/	https://childnature.ca/wp-content/uploads/2020/09/Webp.net-resizeimage.png
TRUE	TRUE		Friday	27	Teaching Play Skills to Children with Disabilities	Journal	Every child deserves the right to play and know how they can play, no matter their circumstance. Take a look at this very informative article by Sarah Movahedazarhouligh to learn more! https://www.researchgate.net/publication/327567615_Teaching_Play_Skills_to_Children_with_Disabilities_Research-Based_Interventions_and_Practices	https://www.researchgate.net/publication/327567615_Teaching_Play_Skills_to_Children_with_Disabilities_Research-Based_Interventions_and_Practices	https://www.laparent.com/wp-content/uploads/2019/02/KellyWaterman-73-1-1024x683.jpg
TRUE	TRUE	Theme: Eco	Monday	30	Why Children Need to Play in Nature	Video	"What a gift we give a child when we take them to the park, to the beach". Take a look at this 4 minute video to hear various child development experts from all over the world explain why young children benefit from exploring the natural world!	https://www.youtube.com/watch?v=Os0fJhHHHiA	N/A
			December
TRUE	TRUE		Thursday	3	International Day of People with Disability (World)/ outdoor recreation for children & adults with disabilities	Website/group	The @outdoorsforall Foundation is a national leader in delivering outdoor recreation for children & adults with disabilities. Outdoors for All’s programs includes snowboarding, cycling, kayaking, rock climbing, day camps, yoga, military programs & more! https://outdoorsforall.org/	https://outdoorsforall.org/	https://outdoorsforall.org/events-news/photo-gallery/
TRUE	TRUE	Theme: Play	Monday	7	Outdoor Play Suggestions that Develop Motor Skills	Blog	Playing with your child is a great way to help them develop their gross motor skills! Take a look at KOHL's "Building Blocks" program and its different suggestions for playing with your kids 😊	https://penfieldbuildingblocks.org/play/outdoor-play-suggestions-develop-gross-motor-skills/	https://rainorshinemamma.com/wp-content/uploads/2013/09/boy-blowing-bubbles-1024x683.jpg
TRUE	TRUE		Wednesday	9	Why Young Kids Need To Play	Video	Last month, we introduced a few reasons why kids need to play outside. Today, with the help of the Mayo Clinic, here are some more reasons why kids need to play. Watch this quick 1 minute video to find out more!	https://www.youtube.com/watch?v=Nz-t2LWougA	N/A
FALSE	FALSE	Young will post this	Friday	11	Feature Friday: Dr.Peter Bentsen		#PLaTONetFeatureFriday: This week, we are featuring Dr. Peter Bentsen in Denmark! As a frontier of outdoor education research, Peter continues working towards promoting outdoor education in Danish schools! The photos represent one of his landmark projects, MOVEOUT!		photo of Dr. Bentsen
TRUE	TRUE		Monday	14	5 Differences Between Accomodation and Accessibility	Blog	Did you know that there's a difference between accommodation and accessibility for disabled individuals? In fact, there are a few of them! Take a look at this article created by Unlimited Play to find out more about the differences between these two areas! https://unlimitedplay.org/differences-between-accommodation-and-accessibility/	https://unlimitedplay.org/differences-between-accommodation-and-accessibility/	https://unlimitedplay.org/app/uploads/2020/01/Accessibility-blog-header.jpg
FALSE	FALSE		Wednesday	16	Guidelines for Winter Outdoor Play	Video		https://www.youtube.com/watch?v=H1L0AQFaDJE	N/A
TRUE	TRUE		Friday	18	How Children learn: From Babies to Preschool Years	Article	"When it comes to healthy eating and physical activity, you're a key role model for your child." The "Australian Parenting Website" highlights the different ways children learn and how you can ensure ways your child learns to be healthy and active! https://raisingchildren.net.au/babies/play-learning/learning-ideas/learning-baby-to-preschool	https://raisingchildren.net.au/babies/play-learning/learning-ideas/learning-baby-to-preschool	https://www.kindermusik.com/mindsonmusic/wp-content/uploads/2015/10/Laughing-Toddler-2000x1200.jpg
FALSE	FALSE	Theme: Teach	Monday	21	Christmas Week
FALSE	FALSE		Wednesday	23	Outdoor Play and Learning: Winter Routines	Video		https://www.youtube.com/watch?v=OYAXuzEsLFI	N/A
FALSE	FALSE		Friday	25	Christmas
FALSE	FALSE	Theme: Eco	Monday	28	Yes, Your Kids Can Play Outside All Winter	Article		https://www.nytimes.com/2020/11/04/parenting/kids-winter-play-outside.html
			January
FALSE	TRUE		Friday	1	Happy New Year!	General Post	Happy New Year Everyone! Here's to an active 2021 ______ outdoors	N/A
TRUE	TRUE	Theme: Play	Monday	4	Why Parents Should Play with Their Kids	Blog	"When parents make a point to play with their kids on their level, they will experience many benefits for both the parent and child involved." Sarah Lyons of @CreativeChildMg https://www.creativechild.com/articles/view/why-parents-should-play-with-their-kids	https://www.creativechild.com/articles/view/why-parents-should-play-with-their-kids	https://tinyurl.com/y65kf6c8
FALSE	TRUE	Young will post Bebel's	Friday	8	Feature Friday: Mark Leather	Feature Sheet	#PLaTONetFeatureFriday:_______ Also include Mark's article?	https://can01.safelinks.protection.outlook.com/?url=https%3A%2F%2Fdoi.org%2F10.1177%2F1053825920959684&data=04%7C01%7Ceunyoung.lee%40queensu.ca%7C4b27cc539a3b453e9e2808d87a7d37b6%7Cd61ecb3b38b142d582c4efb2838b925c%7C1%7C1%7C637394025516164408%7CUnknown%7CTWFpbGZsb3d8eyJWIjoiMC4wLjAwMDAiLCJQIjoiV2luMzIiLCJBTiI6Ik1haWwiLCJXVCI6Mn0%3D%7C1000&sdata=CY0UfJgOndc%2Fx%2BgM%2FG7UtCBLjGMU3lwPACDzHwNPNz4%3D…	N/A
TRUE	TRUE	Theme: Learn	Monday	11	@OutdoorPlayCA’s Position Statement on active outdoor play	pdf doc info	This week, we are going to learn about @OutdoorPlayCA’s Position Statement on active outdoor play for all children aged 3-12 years. The Position Statement is informed by the best available scientific evidence & interpreted by Canadian experts. shorturl.at/yEG46	shorturl.at/yEG46	https://www.outdoorplaycanada.ca/position-statement-on-active-outdoor-play/
TRUE	TRUE		Wednesday	13	@OutdoorPlayCA’s Position Statement on active outdoor play: risk and safty	pdf doc info	Risk is an important part of the development of a child, yet our children often are not allowed climbing trees or sliding on ice. Have we gone too far? Let's see what we can learn from @OutdoorPlayCA’s Position Statement on active outdoor play. https://www.outdoorplaycanada.ca/wp-content/uploads/2019/07/position-statement-on-active-outdoor-play-en.pdf	https://www.outdoorplaycanada.ca/wp-content/uploads/2019/07/position-statement-on-active-outdoor-play-en.pdf	https://activeforlife.com/six-types-of-risky-play/
TRUE	TRUE		Friday	15	@OutdoorPlayCA’s Position Statement on active outdoor play: political and social system	pdf doc info	How can we increase outdoor play? @OutdoorPlayCA’s Position Statement on active outdoor play advocates for choosing playgrounds that uses natural elements & recognizing the importance of outdoor play within our political & social system. shorturl.at/yEG46	shorturl.at/yEG46	https://hikeitbaby.com/blog/dos-donts-of-risky-play/
TRUE	TRUE	Theme: Teach	Monday	18	Ottawa Forest & Nature School	Website/program/video	Interested in Forest & Nature school? Ottawa Forest & Nature School provides children with opportunities to build an ongoing relationship with the land, with each other, and with themselves. https://childnature.ca/ottawa-forest-nature-school/	shorturl.at/flpOT and shorturl.at/nrwM4	https://playontheland.blogspot.com/p/about-this-blog.html	video link does includes image, but it's ugly
TRUE	TRUE		Wednesday	20	Engagement	Engagement	What do you and your family like to do outside? What are your favourite spots? Share your favourites with us!
TRUE	TRUE	Theme: Eco	Monday	25	Indigenous ways of knowing	video	With COVID-19, many systemic issues have been brought to the forefront and Indigenous ways of knowing, including Land-Based Education can provide a solution! Talk by Dr. Mashford-Pringle https://youtu.be/l_l1sEdK59o @UofT_dlsph @armp71
FALSE	FALSE	Young: I'll get on this!	Friday	29	Feature Friday: Dr. Sarah Moore	Feature Sheet	#PLaTONetFeatureFriday:_________	N/A	Picture of Sarah
			February
TRUE	TRUE	Theme: Play	Monday	1	Black History Month	Announcement	For the month of February, our Twitter account will be honoring Black History Month by sharing the amazing work of the black community in the outdoor play space.	N/A
TRUE	TRUE		Thursday	4	World Cancer Day		Today is world Cancer day. We want to take a moment to acknowledge those who have been affected by cancer.
TRUE	TRUE	Theme: Learn	Monday	8	Outdoor afro	Blog	@OutdoorAfro is a USA based non-profit that celebrates and inspires Black connections and leadership in nature. Join them in nature or be a partner to help increase inclusion in outdoor recreation, nature, and conservation for all! https://outdoorafro.com/
TRUE	TRUE		Wednesday	10	1000 hours outside	Blog	Combat screen time with outside time with @1000HoursOutsid!! You can even get a colourful tracker: https://www.1000hoursoutside.com/trackers Tell us about how you spend your time outdoors.
FALSE	TRUE		Friday	12	Feature Friday	Feature Friday	#PLaTONetFeatureFriday:_Bebel________
TRUE	TRUE	Theme: Teach	Monday	15	Black Girls Run	org	@blackgirlsrun runs all across the US! If you, or someone you know would be interested, check out their website and a group nearby.
TRUE	TRUE		Wednesday	17	Diversify Outdoors	Blog	Check out Diversify Outdoors, a coalition of influencers who share the goal of promoting diversity in outdoor spaces where people of colour, LGBTQIA, and other diverse identities have historically been underrepresented. #DiversifyOutdoors https://www.diversifyoutdoors.com/about-us
TRUE	TRUE		Friday	19	Benefits of Outdoor Education	Video	Hello everyone! Want to learn more about Outdoor Education? Here's a short video that talks about the benefits around Outdoor Education by @ColumbusAcademy :) https://www.youtube.com/watch?v=PTssghAsVds	https://www.youtube.com/watch?v=PTssghAsVds	N/A
TRUE	TRUE		Wednesday	24	12 Benefits of Outdoor Play	/blog	Do you know some of the benefits that comes with your child playing outside? Here are 12 of them offered by Gwen Dewar from ParentalScience.	https://www.parentingscience.com/benefits-of-outdoor-play.html
FALSE	TRUE		Friday	26	Feature Friday	Feature Friday	#PLaTONetFeatureFriday:__Susanna Ho_______
			March
TRUE	TRUE	Theme: Play	Monday	1	Why Children Need to Play Outside	/blog	Why do children need to play outside? Check out this article by @drClaire from @HarvardHealth to find out why! https://www.health.harvard.edu/blog/6-reasons-children-need-to-play-outside-2018052213880	https://www.health.harvard.edu/blog/6-reasons-children-need-to-play-outside-2018052213880
FALSE	FALSE		Wednesday	3
FALSE	FALSE		Friday	5
TRUE	TRUE	Theme: Learn	Monday	8	International Women's Day		It is International Women's Day! In lieu of today being International Women's Day, here's an article by Ellen Seidman highlighting how being outdoors benefits our future women of the world!	http://www.nesca-news.com/2014/06/how-being-outdoors-benefits-girls-new.html
TRUE	TRUE		Wednesday	10	March Break engagement post		March break is coming up! How will you be enjoying time outdoors? We nominate @SarahAMoore_PhD and @DrEunYoungLee to start off our conversation!		N/A
FALSE	TRUE		Friday	12	Feature Friday : Peter Bentsen	Feature Friday
TRUE	TRUE	Theme: Teach	Monday	15	Coronavirus spotlights equity and access issues with children’s right to play		@ChristineAlden3 talks about access to play in a pandemic in this article. https://theconversation.com/coronavirus-spotlights-equity-and-access-issues-with-childrens-right-to-play-137187 “People can walk/run/bike” on the various routes through a park but there’s no mention of play." "Children don’t ‘exercise,’ they play"	https://www.edutopia.org/blog/expansive-classrooms-taking-learning-outside-erin-nicolardi
TRUE	TRUE		Wednesday	17	Increasing Play Complexity in a Young Child with Autism	Journal	Take a look at this research paper on Increasing Play Complexity in a Young Child With Autism by Barton et al. (2018). Increasing Play Complexity in a Young Child With Autism - Erin E. Barton, Stephanie Gossett, M. Caroline Waters, Rebecca Murray, Rachel Francis, 2019 (sagepub.com)	https://journals.sagepub.com/doi/pdf/10.1177/1088357618800493			see if you can tag authors when you do this -- search them :)
TRUE	TRUE		Friday	19	The Benefits of Teaching a Class Outside	Video	Class Outside?!? Did you know there are a lot of benefits that surround having class outside! Take a look at this article by Jill Sutie to find out some of these benefits! https://greatergood.berkeley.edu/article/item/the_surprising_benefits_of_teaching_a_class_outside	https://greatergood.berkeley.edu/article/item/the_surprising_benefits_of_teaching_a_class_outside
I missed this day!!	TRUE		Sunday	21	World Down Syndrome Day		Today is World Down Syndrome Day. Let us remember to empower persons with Down syndrome, supporting them and their representative organisations, to advocate for effective and meaningful participation in playful activities.		https://farm2.staticflickr.com/1801/42994319941_6b6aece2e7_z.jpg
FALSE	FALSE		Friday	26	Feature Friday	Feature Friday
TRUE	TRUE	Theme: Play	Monday	29	What you should know about Black birders	Blog	We all deserve to belong in and take up space, but this is not yet a reality. The outdoors is one such space where not everyone can fully enjoy due to our social divides. Check out this article on the racialized outdoor activity that is birdwatching by Jacqueline L. Scott @Blackoutdoors1. https://theconversation.com/what-you-should-know-about-black-birders-139812	https://theconversation.com/what-you-should-know-about-black-birders-139812
TRUE	TRUE		Wednesday	31	Why Parks are Good for So Many Reasons!	Resource	Parks help children learn, create safer neighborhoods, and contribute to the smart growth of our communities to name a few. Learn more here about the importance of parks here: https://www.brec.org/index.cfm/page/1808/n/153#:~:text=Parks%20provide%20intrinsic%20environmental%2C%20aesthetic,and%20workers%2C%20and%20attract%20retirees.	https://www.brec.org/index.cfm/page/1808/n/153#:~:text=Parks%20provide%20intrinsic%20environmental%2C%20aesthetic,and%20workers%2C%20and%20attract%20retirees.		transgender flag
			April
FALSE	FALSE		Friday	2	World Autism Awareness Day
TRUE	TRUE	Theme: Learn	Monday	5	30 Reasons Why Play is Important for Children with Disabilities	Infographic	@PlaygroundEq tells us 30 reasons why play is important for children with disabilities! (attach pic/link)	https://www.playgroundequipment.com/30-reasons-why-play-is-important-for-children-with-disabilities/
FALSE	FALSE		Wednesday	7	World Health Day (WHO)
FALSE	FALSE		Friday	9	Feature Friday	Feature Friday
TRUE	TRUE	Theme: Teach	Monday	12	Kids will need recess more than ever when returning to school post-coronavirus	Blog	“Kids will need recess more than ever when returning to school post-coronavirus” check out this article by @LaurenMcPhD and @pasi_sahlberg on the importance of recess. @ConversationEDU	https://theconversation.com/kids-will-need-recess-more-than-ever-when-returning-to-school-post-coronavirus-139165
TRUE	TRUE	Theme: Eco	Tuesday	20	Accessible playground dictionary	Website resource	Spring is coming up! Have you ever tried the accessible playground dictionary by @letkidsplay? This directory lists playgrounds that have inclusive and accessible features in a wide list of countries. https://www.accessibleplayground.net/playground-directory/?doing_wp_cron=1604102811.1432909965515136718750	https://www.accessibleplayground.net/playground-directory/?doing_wp_cron=1604102811.1432909965515136718750
FALSE	FALSE		Thursday	22	Earth Day		Today is 🌎 day!	https://www.earthday.org/take-action-now/
TRUE	TRUE	Theme: Play	Monday	24	DIY outdoor play areas	Blog	DIY fun outdoor play areas in the backyard! You don’t always have to take the kids out to have fun outdoors! Click the link below for ideas such as upcycling a bookcase for a DIY sandbox! https://www.diyncrafts.com/37723/home/parenting/30-fun-diy-outdoor-play-areas-that-will-keep-your-kids-entertained-all-summer	https://www.diyncrafts.com/37723/home/parenting/30-fun-diy-outdoor-play-areas-that-will-keep-your-kids-entertained-all-summer
TRUE	TRUE		Wednesday	28	how to outdoor play		Outdoor play is more important than ever! You don’t have to have a backyard and you don’t need to spend a lot of money. You can even get a kid that doesn’t want to play outside to enjoy the outdoors! Find out how through @activeforlife https://activeforlife.com/importance-of-outdoor-play/	Why outdoor play is more important than ever - Active For Life
			May
TRUE	TRUE	Theme: Learn	Monday	(i posted something else on this day but ill use this later)3	Play in Natural Outdoor Environments: A Healthy Choice	Journal	Outdoor play is a crucial part of a child’s health now AND in their future. Learn more from Dr. Mi-Hwa Park and Dr. Jeanetta G. Riley on the relationship between outdoor play and health as well as barriers and strategies. http://alabamapartnershipforchildren.org/wp-content/uploads/2016/12/Dimensions_Vol43_2_ParkRiley_1.pdf	http://alabamapartnershipforchildren.org/wp-content/uploads/2016/12/Dimensions_Vol43_2_ParkRiley_1.pdf
TRUE	TRUE		Wednesday	5	Why it's Important for Children with Disabilities to Play	Video	This video by @PlaygroundEq wonderfully explains how play for all children is a right that is recognized by @UNHumanRights. This includes children with disabilities. Let’s work together to make sure all children have the opportunity to play. https://www.youtube.com/watch?v=Ji4vVxoy97M	https://www.youtube.com/watch?v=Ji4vVxoy97M&feature=emb_logo	N/A
TRUE	TRUE		Friday	7	National Child and Youth Mental Health Day		Today is National Child and Youth Mental Health Day. Healthy mental health practises are more important than ever. Remember to get yourself and your kids outside today!	I would tag the group who created the day they have a twitter account @Kidthink_inc
TRUE	TRUE	Theme: Teach	Monday	10	Helping Children who are Blind or Visually Impaired Learn to Play	Article	Absolutely everyone deserves the right to play, thus we are constantly working to make this happen. Check out @teachvi teaching children with visual impairments how to play + resources. https://www.teachingvisuallyimpaired.com/learn-to-play.html	https://www.teachingvisuallyimpaired.com/learn-to-play.html
TRUE	TRUE		Wednesday	12	Canada Health Day		Today is Canada’s National Health Day. This day is meant to highlight the importance of public health in the well-being of all Canadians. Health starts where we live, learn, work and play. Remember to get outside today! 😊 Learn more at: https://laws-lois.justice.gc.ca/eng/acts/n-9.6/page-1.html#:~:text=2%20Throughout%20Canada%2C%20in%20each,National%20Health%20and%20Fitness%20Day%E2%80%9D. @Justi…	Tag @JusticeCanadaEN	Not sure about the length for adding the webpage
FALSE	FALSE		Friday	14	Feature Friday	Feature Friday
TRUE	TRUE		Monday	17	Engagemnt post may longweekend		The May long weekend is coming up here in Canada! What are you planning on doing outside @haloresearch @Guerrero_MD @SarahAMoore_PhD?
TRUE	TRUE		Wednesday	19	Ecosystem Facts for Kids	Blog	Ecosystems can be a hard concept to understand! Help your kids learn using this resource: https://www.coolkidfacts.com/ecosystem-facts-for-kids/	https://www.coolkidfacts.com/ecosystem-facts-for-kids/
TRUE	TRUE	Theme: Eco	Monday	17	EcologyFund for Kids	Resource	Check out this resource for teaching your kids why a healthy ecosystem is important! http://www.ecologyfund.com/ecology/involve_linktous.html	http://www.ecologyfund.com/ecology/res_kid_care.html
TRUE	TRUE	Theme: Play	Monday	24	Immigrant children’s play can clash with mainstream cultures		Check out this incredible article by @Guofang08 on the nature of immigrant children's play when intertwined w/ mainstream culture. https://theconversation.com/immigrant-childrens-play-can-clash-with-mainstream-cultures-81927 "When children move to another culture & context, their experiences of play can be more complex than commonly thought."	https://www.parents.com/featured/GetYourKidsPlayingOutsideFlonase
TRUE	TRUE		Wednesday		Engagemnt post		As the school year is wrapping up, we would love to hear some ideas on how you are planning on getting the kids outside this summer. @ParsnipsParsons @MonaFunk1 @StefIcsarescu we want to hear from you!
FALSE	FALSE		Friday	28	Feature Friday	Feature Friday
			June
TRUE	TRUE		Tuesday	1	National Indigenous History Month/ National Fitness and Health Day		June is National Indigenous History Month in Canada. Let us all reflect and learn the sacrifices, cultures, contributions, and strength of First Nations, Inuit, and Metis people both past and present.
TRUE	TRUE		Wednesday	2	June is parks and recreation month		@CPRA_ACPL celebrates June as Parks & Recreation Month. Why are parks & rec important to you? What role do you think it plays in the quality of life of Canadians? Do you have a favorite park? @MrSantarelli @jckrackers @recreation_mb @YRnature @DrPatMaher @PlayOutsideUBC	https://www.cpra.ca/archived-news		consider adding tag for Crystal Watson, executive director RecNS
TRUE	TRUE	Theme: Teach	Monday	7	Outdoor Education: Hands- On Teaching Ideas	Blog	Need some hands-on outdoor teaching ideas? Take a look at these fun activities and take your kids outside!! You can also do them yourself 😋 https://teachingideas.ca/2019/04/24/outdoor-education-2/	https://teachingideas.ca/2019/04/24/outdoor-education-2/
FALSE	FALSE		Friday	11	Feature Friday
TRUE	TRUE	Theme: Eco	Monday	14	Introduction to "Kids for Saving Earth"	Website	Check this out! Kids for Saving Earth educates, inspires, and empowers children to protect the Earth’s environment. @KSEgreenschool provides educational materials, posters, & environmental education curriculum and activities. https://kidsforsavingearth.org/about-kse/	https://kidsforsavingearth.org
TRUE	TRUE		Friday	18	Kids for Saving Earth: Stuff for Little Kids	Resource	Check out these fun Earth Saving projects by @KSEgreenschool! https://kidsforsavingearth.org/programs/little-kids/	https://kidsforsavingearth.org/programs/little-kids/
TRUE	TRUE	Theme: Play	Monday	21	National Indigenous Peoples Day		Today we celebrate National Indigenous Peoples Day! Click here to celebrate and learn more about the cultural diversity of the First Nations, Inuit, and Métis peoples by participating in the many virtual activities happening across Canada! https://www.canada.ca/en/canadian-heritage/campaigns/indigenous-peoples-day.html @CdnHeritage
TRUE	TRUE		Wednesday	23	Engagemnt post		Sometimes, we do not have the opportunity to take a trip into the forest or go to the beach. What do you do in the backyard or locally? @hayes_tracy @BurinFutures @MygindL @workouts_fusion @LabyrinthsDOTca	https://www.youtube.com/watch?v=F9HwIrSnXRk	N/A
FALSE	FALSE		Friday	25	Feature Friday	Feature Friday
FALSE	TRUE		Sunday	27	Canadian Multiculturalism Day (?)		Today is Canada’s multiculturalism day! Click this link to discover the various cultures that bring Canadian society to life by participating in the virtual activities happening across the country! https://www.canada.ca/en/canadian-heritage/campaigns/multiculturalism-day.html @CdnHeritage
					Student Activities for Outside Classroom	Resource	Planning on teaching your children outside? You are in luck. Take a look at some of these student activities that Project Learning Tree has provided! https://www.plt.org/sample-lesson-plans	https://www.plt.org/sample-lesson-plans
FALSE	TRUE		Thursday	1	Canada Day		maybe we should skip the canada day post in light of being senstive towards indigenous issues? GOOD CALL. I AGREE
TRUE	TRUE	Theme: Teach	Monday	5	The Importance of Play in Promoting Healthy Child Development and Maintaining Strong Parent-Child Bonds	Journal	Check out this paper on The Importance of Play in Promoting Healthy Child Development and Maintaining Strong Parent-Child Bonds by Kenneth R. Ginsburg et al. @AmerAcadPeds https://pediatrics.aappublications.org/content/119/1/182	https://pediatrics.aappublications.org/content/119/1/182
FALSE	FALSE		Friday	9	Feature Friday	Feature Friday	Let's chat about this during next meeting
TRUE	TRUE	Theme: Eco	Monday	12	Quick and Easy Eco-Activities	Article	Looking for some outdoor, eco-friendly and/or educational activities for kids? Take a look at this resource and let us know if you decide to try any! @KSEgreenschool https://kidsforsavingearth.org/programs/eco/	https://kidsforsavingearth.org/programs/eco/
TRUE	TRUE		Friday	15	Thrive Outside	Resource	Thrive Outside is an interactive virtual resource for outdoor play by @cnalliance. Click on the character that best represents your role to see what Thrive Outside can offer you! https://childnature.ca/thriveoutside/	https://childnature.ca/thriveoutside/
TRUE	TRUE	Theme:Play	Monday	19	Social inequalities in outdoor play	Journal	Though the benefits of outdoor play may be equal for every child, the opportunity is not, based on #socialinequalities. Check out the research done by @GenerationR_010 https://ijbnpa.biomedcentral.com/articles/10.1186/s12966-014-0155-3	https://ijbnpa.biomedcentral.com/articles/10.1186/s12966-014-0155-3
FALSE	FALSE		Friday	23	Feature Friday	Feature Friday
TRUE	TRUE	Theme:Learn	Monday	26	Physical Literacy is an Essential Life Skill	Video	“Physical literacy is when kids have developed the skills, confidence, and love of movement to be physically active for life.” @activeforlife https://www.youtube.com/watch?v=fyCm6ZLRCbQ	https://activeforlife.com/physical-literacy-2/	N/A
TRUE	TRUE		Friday	30	Roles of Parents in Supporting Child Physical Activity	Journal	Check out this paper! Roles of mothers and fathers in supporting child physical activity: a cross-sectional mixed-methods study @E_SolomonMoore @Russ_Jago	https://bmjopen.bmj.com/content/8/1/e019732?utm_content=consumer&utm_medium=cpc&utm_source=trendmd&utm_campaign=bmjo&utm_term=usage-042019
			July
FALSE	FALSE		August
FALSE	TRUE	Theme: Teach	Monday	2	The Power of Play	Journal	“Play is not frivolous: it enhances brain structure and function and promotes executive function” Learn about The Power of Play in this paper! https://pediatrics.aappublications.org/content/142/3/e20182058 @DocAndGar @AmerAcadPeds	https://pediatrics.aappublications.org/content/142/3/e20182058
FALSE	TRUE		Wednesday	4	63 Outdoor Learning Activities Kids will Love	Blog	Check out these outdoor learning activities! My favourite is the paint making 👀 https://teachingideas.ca/2020/08/10/outdoor-learning-activities/	https://teachingideas.ca/2020/08/10/outdoor-learning-activities/
FALSE	TRUE		Friday	6	Vancouver’s Shady Inequality	article	Urban forests are incredibly important for cooling the space around us, but they are unequally concentrated in wealthier areas. Vancouver is one city this happens in. Check out this issue in this article by @bychrischeung https://thetyee.ca/News/2021/06/29/Vancouver-Shady-Inequality/?fbclid=IwAR2Wo4WU3vD1ZbgaVrCTLKmv73InRHwfqpplbPsFtMroTQVz0w0JB7t8Pu8
FALSE	TRUE	Theme: Eco	Monday	9	International Day of the World's Indigenous People		Today is the International Day of the World's Indigenous Peoples! Learn more here: https://www.un.org/en/observances/indigenous-day
FALSE	TRUE		Wednesday	11	Ted talk by pediatric occupational therapist	video	Check out this incredibility important Ted Talk by paediatric occupational therapist Angela Hanscom “The REAL reason children fidget — and what we can do about it” https://www.youtube.com/watch?v=PXLaoDucF0k		N/A
FALSE	TRUE	Theme: Play	Monday	16	How to be a partner in your child's play	Blog	Say yes to adventure! Instead of warning against risk and saying “Be careful!” ask “What is your plan?” or “What can you use?” Learn how to be a lifeguard parents with this link! @activeforlife https://activeforlife.com/support-your-child-risky-play/	https://activeforlife.com/support-your-child-risky-play/
FALSE	TRUE		Friday	20	Forest path	article	Check out this article to learn how, by using a forest path, this Nova Scotian school fosters learning and reconciliation. "They're inviting the elders to come here, share their stories with the students, and to come here and share their knowledge." https://www.cbc.ca/news/canada/nova-scotia/albert-bridge-riverside-school-mi-kmaw-knowledge-path-
FALSE	TRUE	Theme: Learn	Monday	23	Kids need more outdoor play!	Article	Take a look at this conversation with pediatric occupational therapist Angela Hanscom, founder of @Timbernook where she discusses why children need more outdoor time and what happens when they don’t get enough. https://activeforlife.com/kids-needs-more-outdoor-play-says-expert/	https://activeforlife.com/kids-needs-more-outdoor-play-says-expert/
FALSE	FALSE		September
FALSE	FALSE		Wednesday	1	National Childhood Obesity Month
FALSE	FALSE		Friday	3	Feature Friday	Feature Friday
FALSE	FALSE	Theme: Teach	Monday	6	Top Ten Tips for Teaching Outside	Blog		https://www.plt.org/educator-tips/why-teach-outside/
FALSE	FALSE		Friday	10	World Suicide Prevention Day (?)
FALSE	FALSE	Theme: Eco	Monday	13	Being Eco-Friendly	Video		https://www.youtube.com/watch?v=jGstnZ_hbws	N/A
FALSE	FALSE		Friday	17	EcologyFund for Kids	Resource	Check out this resource for teaching your kids why a healthy ecosystem is important! http://www.ecologyfund.com/ecology/involve_linktous.html	http://www.ecologyfund.com/ecology/res_kid_care.html
FALSE	FALSE	Theme: Play	Monday	20	18 Ways to get kids to go outside	Blog		https://activeforlife.com/18-ways-to-get-kids-outside/
FALSE	FALSE		Friday	24	Feature Friday	Feature Friday
FALSE	FALSE	Theme: Learn	Monday	27	Temperament Is Associated With Outdoor Free Play in Young Children			https://www.sciencedirect.com/science/article/abs/pii/S1876285917304679
			October
FALSE	FALSE	Theme: Teach	Monday	4	Child Health Day
FALSE	FALSE		Friday	8	Feature Friday	Feature Friday
FALSE	FALSE	Theme: Eco	Monday	11	International Day of the Girl
FALSE	FALSE		Wednesday	13	Outdoor Play Ideas for Halloween	Blog		https://teachingideas.ca/2018/10/29/outdoor-play/
FALSE	FALSE		Friday	15	Happy Healthy Children Play Outdoors	Video		https://www.youtube.com/watch?v=v-rXnUQIHr8	N/A
FALSE	FALSE	Theme: Play	Monday	18	Outdoor play in children: Associations with objectively-measured physical activity, sedentary behavior and weight status	Journal		https://www.sciencedirect.com/science/article/abs/pii/S009174351400173X
FALSE	FALSE		Friday	22	Feature Friday	Feature Friday
FALSE	FALSE	Theme: Learn	Monday	25	Six Ways Nature Helps Children Learn	Blog
			November
FALSE	FALSE	Theme: Teach	Monday	1	10 Tips for Teaching Outside the Classroom	Blog		https://meganzeni.com/teaching-outside-the-classroom/
FALSE	FALSE		Friday	5	Feature Friday	Feature Friday
FALSE	FALSE	Theme: Eco	Monday	8	In Your Own Backyard	Resource		https://www.plt.org/activities-for-families/in-your-own-backyard/
FALSE	FALSE		Friday	12	The importance of outdoor play for young children's healthy development	Journal		https://journals.lww.com/pbj/Fulltext/2017/09000/The_importance_of_outdoor_play_for_young.9.aspx
FALSE	FALSE		Sunday	14	World Diabetes Day
FALSE	FALSE	Theme: Play	Wednesday	17	11 Fun, Low-Cost Outdoor Activities for Kids	Blog		https://www.brighthorizons.com/family-resources/fun-outdoor-activities-families
FALSE	FALSE		Saturday	20	National Child Day
FALSE	FALSE		Friday	26	Feature Friday	Feature Friday
FALSE	FALSE	Theme: Teach	Monday	29	Student Activities for Outside Classroom	Resource	Planning on teaching your children outside? You are in luck. Take a look at some of these student activities that Project Learning Tree has provided! https://www.plt.org/sample-lesson-plans	https://www.plt.org/sample-lesson-plans
